# Supplementary material for: High rate of macrolide resistance and closely genetically related Mycobacterium abscessus complex strains identified among both cystic fibrosis and non-cystic fibrosis patients within two countries
Source: Microbiol Spectr. 2024 Oct 23;12(12):e01056-24. doi: 10.1128/spectrum.01056-24 (PMC11619595; doi:10.1128/spectrum.01056-24)
Supplement: Table S1 — Summary of resistance profiles determined by molecular and phenotypic methods. [file spectrum.01056-24-s0001.xlsx]

## Sheet: Hárok1
Supplementary Table 1. Summary of resistance profiles determined by molecular and phenotypic methods
		GenoType NTM-DR		pDST						WGS
Sample	Subspecies (Identified by GenoType NTM-DR)	Inducible resistance/resistance to macrolides	Resistance to aminoglycosides	CLA	AZI	LIN	AMI	CIP	MOX	Inducible resistance/resistance to macrolides	Resistance to aminoglycosides
699/22	Mbol	+	-	R	R	S	S	R	R	+	-
327/21	Mabs	+	-	R	R	S	S	R	R	+	-
580/20	Mmas	-	-	S	S	S	S	R	R	-	-
486/20	Mmas	+	-	R	R	R	S	R	R	-	-
481/20	Mabs	-	-	S	S	S	S	S	S	-	-
130/22	Mabs	+	-	R	S	S	S	S	S	+	-
597/19	Mabs	+	-	R	R	S	S	S	S	+	-
268/20	Mabs	-	-	S	S	S	S	R	R	-	-
266/20	Mmas	+	-	R	R	S	S	R	R	+	-
227/18	Mabs	+	-	R	R	S	S	R	R	+	-
144/22	Mabs	-	-	S	S	S	S	S	S	-	-
133/22	Mmas	-	-	R	R	S	S	R	R	-	-
114/21	Mabs	+	-	S	S	S	S	R	S	+	-
114/20	Mabs	+	-	R	R	S	S	S	S	+	-
102/21	Mabs	+	-	S	S	S	S	S	S	+	-
81/20	Mbol	+	+	R	R	S	R	R	R	+	+
195/23	Mabs	+	-	R	R	S	S	S	S	+
475/23	Mmas	-	-	S	S	R	R	R	R	-	-
628/23	Mabs	-	-	S	S	R	R	R	R	-	-
940/23	Mabs	+	-	S	S	R	R	R	R	+	-
SVK53/23	Mmas	+	-	R	R	R	R	R	R	-	-
138/20	Mabs	+	-	R	R	S	S	S	S	+	-
SVK40/23	Mabs	-	-	S	S	R	R	R	R	-	-
108/19	Mmas	+	-	R	R	S	S	R	R	NA	NA
441/18	Mabs	+	-	R	R	S	S	S	S	NA	NA
800/22	Mabs	-	-	S	S	S	S	S	R	NA	NA
112/19	Mabs	+	-	R	R	S	S	R	R	NA	NA
475/19	Mabs	+	-	R	R	S	S	S	S	NA	NA
345/18	Mabs	+	-	R	R	S	S	S	S	NA	NA
