# Supplementary material for: High rate of macrolide resistance and closely genetically related Mycobacterium abscessus complex strains identified among both cystic fibrosis and non-cystic fibrosis patients within two countries
Source: Microbiol Spectr. 2024 Oct 23;12(12):e01056-24. doi: 10.1128/spectrum.01056-24 (PMC11619595; doi:10.1128/spectrum.01056-24)
Supplement: Table S2 — List of mutations identified in Cluster 1 isolates. [file spectrum.01056-24-s0002.xlsx]

## Sheet: Sheet1
Supplementary Table 2. The list of mutations identified in Cluster 1 isolates (48620, 6821, 13322, 11621) that are not present in other M. abscessus subsp. massiliense (Mmas) isolates (samples 26620, 8120, and 58020) when compared to the reference genome Mycobacterium abscessus ATCC 19977. Note 13 mutations present in MAB_3317c non- ribosomal peptide synthetase.
Mutation Unique in Cluster 1 compared to ATCC_19977	Position in Mycobacterium abscessus ATCC_19977	Gene	Annotation
Gly168Gly (ggg/ggA)	4778	MAB_0004	DNA replication and repair protein RecF
Pro271Pro (cca/ccC)	10887	MAB_0010c	Hypothetical protein
Gly256Ser (ggt/Agt)	10934	MAB_0010c	Hypothetical protein
Glu250Gly (gag/gGg)	13168	MAB_0013c	Probable arylamine n-acetyl transferase
Leu117Phe (ctt/Ttt)	13568	MAB_0013c	Probable arylamine n-acetyl transferase
Arg97Arg (cgg/Agg)	13628	MAB_0013c	Probable arylamine n-acetyl transferase
	16686
Asp4Glu (gat/gaG)	16701	MAB_0017	Conserved hypothetical protein
Arg14Gln (cgg/cAg)	16730	MAB_0017	Conserved hypothetical protein
	18263
Asp63Gly (gac/gGc)	21106	MAB_0020	Conserved hypothetical protein
Ala349Ala (gcg/gcA)	22383	MAB_0022c	Probable permease
Thr126Thr (acc/acA)	25380	MAB_0025	Peptidyl-prolyl cis-trans isomerase
Glu113Asp (gaa/gaC)	25884	MAB_0026	Rhomboid family protein
Leu107Leu (ctg/ctA)	27045	MAB_0027c	Conserved hypothetical protein
Leu52Leu (ctg/ctA)	27694	MAB_0028c	Conserved hypothetical protein
Thr172Thr (acg/acC)	32687	MAB_0034c	Putative serine/threonine-protein kinase PknA
Ala355Ala (gcg/gcC)	33649	MAB_0035c	Probable penicillin-binding protein PbpA
Leu391Leu (ctc/ctT)	34995	MAB_0036c	Probable cell division protein RodA
Arg391Arg (cgc/cgT)	38485	MAB_0039c	Conserved hypothetical protein
Gly318Gly (ggt/ggA)	38704	MAB_0039c	Conserved hypothetical protein
	46865
Ala195Glu (gcg/gAg)	47545	MAB_0051	Conserved hypothetical protein
Val108Ala (gtc/gCc)	48660	MAB_0053c	Probable cytidine/deoxycytidylate deaminase
	50623
Val814Leu (gtg/Ttg)	52100	MAB_0056c	ATP-dependent helicase HrpA
Glu800Asp (gag/gaT)	52140	MAB_0056c	ATP-dependent helicase HrpA
Val761Val (gtg/gtA)	52257	MAB_0056c	ATP-dependent helicase HrpA
Pro748Pro (ccc/ccG)	52296	MAB_0056c	ATP-dependent helicase HrpA
Ala453Ala (gcg/gcT)	53181	MAB_0056c	ATP-dependent helicase HrpA
Asp188Asp (gat/gaC)	53976	MAB_0056c	ATP-dependent helicase HrpA
Arg19Arg (cgg/cgA)	56465	MAB_0058c	Conserved hypothetical protein
Asp6Asn (gac/Aac)	56506	MAB_0058c	Conserved hypothetical protein
Val5Val (gtc/gtG)	59134	MAB_0062	Pyridine nucleotide-disulphide oxidoreductase family
Arg351His (cgt/cAt)	61208	MAB_0064c	Probable lipase LipE
Arg142Arg (cgg/cgC)	61834	MAB_0064c	Probable lipase LipE
Pro27Pro (ccg/ccA)	63358	MAB_0065c	Probable acyl-CoA dehydrogenase (FadE)
	64285
Ala131Val (gcc/gTc)	72157	MAB_0075	Putative hydroxylase
Gly121Ser (ggc/Agc)	74418	MAB_0077	Putative transcriptional regulator, IclR family
Ala137Ala (gcc/gcA)	80300	MAB_0083	Putative transcriptional regulator, MarR family
Phe1233Phe (ttc/ttT)	91817	MAB_0091	Putative ferredoxin-dependent glutamate synthase
Asp244Asp (gac/gaT)	93438	MAB_0092	Probable NADH-dependent glutamate synthase (small subunit) GltD
Leu252Leu (ctc/ctT)	93462	MAB_0092	Probable NADH-dependent glutamate synthase (small subunit) GltD
Gly310Gly (ggt/ggC)	93636	MAB_0092	Probable NADH-dependent glutamate synthase (small subunit) GltD
His346His (cac/caT)	93744	MAB_0092	Probable NADH-dependent glutamate synthase (small subunit) GltD
Ala442Ala (gcc/gcG)	94032	MAB_0092	Probable NADH-dependent glutamate synthase (small subunit) GltD
Ala18Ala (gca/gcG)	96612	MAB_0096	Conserved hypothetical protein
Leu53Leu (ctt/ctA)	99704	MAB_0099	Probable monooxygenase
Ala183Val (gcg/gTg)	107087	MAB_0105c	Probable oxidoreductase
Ala356Thr (gcg/Acg)	115468	MAB_0114	Conserved hypothetical protein
Arg20Arg (agg/agA)	130495	MAB_0133	Probable phosphoglycerate mutase
Gly295Gly (ggt/ggC)	132331	MAB_0134c	Probable pyruvate dehydrogenase
Tyr65Tyr (tac/taT)	138177	MAB_0140c	Probable monooxygenase
Ala255Ala (gcc/gcT)	138638	MAB_0141c	Putative esterase
Thr511Thr (acc/acG)	139405	MAB_0142c	Putative monooxygenase
Leu195Leu (ctg/ctC)	151185	MAB_0154	Conserved hypothetical protein
His35Arg (cac/cGc)	156402	MAB_0161	Probable transcriptional regulator, LysR family
Pro466Pro (ccg/ccA)	177914	MAB_0179	Probable fatty-acid-CoA ligase FadD
Ala530Ala (gcc/gcT)	178106	MAB_0179	Probable fatty-acid-CoA ligase FadD
Thr589Thr (acc/acT)	178283	MAB_0179	Probable fatty-acid-CoA ligase FadD
Ala422Ala (gcc/gcT)	179746	MAB_0180	Polyketide synthase PKS13
Asp1506Asn (gac/Aac)	182996	MAB_0180	Polyketide synthase PKS13
Arg304Arg (cgt/cgC)	184756	MAB_0181	Propionyl-CoA carboxylase, beta subunit (PccB)
Val315Val (gtc/gtT)	184789	MAB_0181	Propionyl-CoA carboxylase, beta subunit (PccB)
Gln595Pro (cag/cCg)	188739	MAB_0185c	Probable arabinosyltransferase B
Asp174Asp (gat/gaC)	190001	MAB_0185c	Probable arabinosyltransferase B
Gly374Gly (ggg/ggC)	199618	MAB_0190c	Conserved hypothetical protein
Val125Val (gtc/gtG)	201152	MAB_0191c	Putative short chain dehydrogenase/reductase
Pro111Pro (cca/ccC)	203056	MAB_0193c	Conserved hypothetical protein
Ala71Ala (gca/gcG)	203176	MAB_0193c	Conserved hypothetical protein
	203659
Phe432Phe (ttc/ttT)	204967	MAB_0194	Dihydroxyacetone kinase family protein
Leu183Leu (ctg/Ttg)	225169	MAB_0213c	Conserved hypothetical protein
Gly71Gly (ggg/ggC)	225503	MAB_0213c	Conserved hypothetical protein
Gly559Gly (ggg/ggT)	227890	MAB_0217c	Probable cysteine desulfurase
Ala26Ala (gcc/gcA)	229489	MAB_0217c	Probable cysteine desulfurase
Pro75Pro (ccg/ccA)	230252	MAB_0218c	Conserved hypothetical protein
	230759
His176His (cat/caC)	232677	MAB_0220c	Putative phenylalanine aminotransferase
Phe51Phe (ttt/ttC)	250923	MAB_0247c	Putative acetyltransferase
Lys176Arg (aag/aGg)	251139	MAB_0248c	Putative regulatory protein, TetR family
Pro285Pro (cca/ccG)	252957	MAB_0250	Hypothetical GMC-type oxidoreductase
Leu13Leu (ctg/Ttg)	254088	MAB_0252	Conserved hypothetical protein
Gln468Gln (cag/caA)	255455	MAB_0252	Conserved hypothetical protein
Ile563Ile (atc/atT)	255740	MAB_0252	Conserved hypothetical protein
Arg67Gln (cgg/cAg)	264189	MAB_0262	Probable amino acid ABC transporter, ATP-binding
{11621: 'Gly238Gly (ggg/ggA)', 26620: 'Gly238Gly (ggg/ggC)'}	264703	MAB_0262	Probable amino acid ABC transporter, ATP-binding
Arg111Arg (cgt/cgC)	265430	MAB_0263	Possible osmoprotectant (glycine betaine/ carnitine/choline/l-proline) ABC transporter ProW
Ala77Ala (gcc/gcT)	268921	MAB_0268	Cytidine/deoxycytidylate deaminase family protein
Thr55Ala (acg/Gcg)	273090	MAB_0274c	Conserved hypothetical protein
Glu328Ala (gaa/gCa)	278290	MAB_0279c	Probable DNA ligase LigC
Leu281Val (ctg/Gtg)	280164	MAB_0280	Conserved hypothetical protein
Ile361Val (atc/Gtc)	286862	MAB_0287	Probable fatty-acid-CoA ligase FadD
Leu73Leu (ctg/Ttg)	290694	MAB_0290	Probable 3-carboxymuconate cycloisomerase (PcaB)
Phe256Phe (ttt/ttC)	291245	MAB_0290	Probable 3-carboxymuconate cycloisomerase (PcaB)
Arg106Arg (cgc/cgG)	292304	MAB_0291	Conserved hypothetical protein (transcriptional regulator CdaR?)
Gly9Gly (gga/ggT)	295362	MAB_0294	Putative carboxylesterase, type B
Phe242Leu (ttc/Ctc)	329088	MAB_0328	Putative acyl-CoA dehydrogenase
Gln65Gln (cag/caA)	331785	MAB_0331c	30S ribosomal protein S18.2
Pro193Pro (ccg/ccC)	336910	MAB_0339	Hypothetical protein
Ser252Ser (agc/agT)	337087	MAB_0339	Hypothetical protein
Arg330Arg (cgg/cgA)	337321	MAB_0339	Hypothetical protein
Asn342Asp (aac/Gac)	337355	MAB_0339	Hypothetical protein
Ser54Ala (tcc/Gcc)	356218	MAB_0359	Putative fructokinase
Ile262Ile (atc/atA)	368759	MAB_0372	Conserved hypothetical protein
Asp130Tyr (gat/Tat)	369326	MAB_0373	Probable aminotransferase
Ala517Ala (gcc/gcA)	400451	MAB_0400c	Exodeoxyribonuclease V, gamma subunit (RecC)
Gln212His (cag/caC)	410705	MAB_0408c	Probable bifunctional membrane-associated penicillin-binding protein PonA2/glycosyl transferase
Pro27Ser (ccc/Tcc)	417883	MAB_0418	Probable endonuclease III protein
Pro159Pro (ccc/ccT)	419737	MAB_0420	Conserved hypothetical protein
Ser269Ser (tcc/tcT)	429370	MAB_0428	Probable peptide ABC transporter DppC
Val1Val (gtg/gtA)	429481	MAB_0429	Putative oligopeptide ABC transporter, ATP-binding protein
Asp11Asp (gac/gaT)	429511	MAB_0429	Putative oligopeptide ABC transporter, ATP-binding protein
Leu88Leu (ttg/Ctg)	429740	MAB_0429	Putative oligopeptide ABC transporter, ATP-binding protein
{62518: 'Gly295Gly (gga/ggC)', 11621: 'Gly295Gly (gga/ggG)'}	430363	MAB_0429	Putative oligopeptide ABC transporter, ATP-binding protein
Ala266Ala (gcg/gcA)	432396	MAB_0431c	Conserved hypothetical protein
Ala65Ala (gcc/gcG)	434841	MAB_0433	Type II secretion system protein E
Thr351Ala (acc/Gcc)	453676	MAB_0450c	Putative ABC transport system membrane protein
Leu108Leu (ctg/ctA)	479566	MAB_0484	Putative hydrolase/esterase/lipase
Gln146Gln (cag/caA)	479680	MAB_0484	Putative hydrolase/esterase/lipase
Asp203Asp (gac/gaT)	479851	MAB_0484	Putative hydrolase/esterase/lipase
Ala226Val (gcc/gTc)	479919	MAB_0484	Putative hydrolase/esterase/lipase
Leu47Leu (ctg/Ttg)	480432	MAB_0485	Putative oxidoreductase
Lys361Arg (aag/aGg)	481375	MAB_0485	Putative oxidoreductase
Ala571Ala (gcg/gcA)	481991	MAB_0486c	ATP-dependent RNA helicase, DEAD/DEAH box family
	485031
Ala484Ala (gca/gcG)	488076	MAB_0490c	Putative adenylate cyclase
Asn388Asn (aac/aaT)	488364	MAB_0490c	Putative adenylate cyclase
Leu269Leu (ttg/Ctg)	488723	MAB_0490c	Putative adenylate cyclase
Leu257Leu (ctg/Ttg)	488759	MAB_0490c	Putative adenylate cyclase
Ser150Ser (tcg/tcA)	489078	MAB_0490c	Putative adenylate cyclase
Leu13Leu (ctc/ctG)	489489	MAB_0490c	Putative adenylate cyclase
Gly16Ala (ggt/gCt)	506427	MAB_0508c	Conserved hypothetical protein
Arg348Arg (cgc/cgT)	506779	MAB_0509c	Probable peptidase M1, membrane alanine aminopeptidase
Asp156Asp (gac/gaT)	507355	MAB_0509c	Probable peptidase M1, membrane alanine aminopeptidase
Gly162Glu (gga/gAa)	530706	MAB_0529c	Conserved hypothetical protein
Ser149Ser (tcg/tcA)	608213	MAB_0609c	Conserved hypothetical protein
Leu168Leu (ttg/Ctg)	609680	MAB_0611	Putative cytochrome P450
Thr280Thr (acg/acC)	610018	MAB_0611	Putative cytochrome P450
Gly269Gly (ggt/ggC)	615017	MAB_0615	Putative acyl-CoA dehydrogenase
{11621: 'Pro168Pro (cca/ccC)', 26620: 'Pro168Pro (cca/ccT)'}	615874	MAB_0616	Conserved hypothetical protein
Pro222Pro (ccc/ccT)	616036	MAB_0616	Conserved hypothetical protein
Phe92Phe (ttc/ttT)	616593	MAB_0617	Conserved hypothetical protein
	617881
Thr128Ala (aca/Gca)	619843	MAB_0621c	Probable dehydrogenase/dehydratase (MaoC family)
Val11Val (gtt/gtA)	643241	MAB_0640c	Probable molybdopterin biosynthesis protein MoeA
Gly223Gly (ggc/ggT)	645511	MAB_0643	Putative short-chain dehydrogenase/reductase
Ala102Ala (gcg/gcA)	645949	MAB_0644c	Conserved hypothetical protein
Leu122Val (ttg/Gtg)	675735	MAB_0672c	Conserved hypothetical protein
Pro112Ser (ccc/Tcc)	678541	MAB_0676c	Hypothetical HIT-like (histidine triad) protein
Glu313Glu (gag/gaA)	678917	MAB_0677c	Conserved hypothetical protein (amino acid metabolite efflux pump?)
Asp18Asn (gat/Aat)	683387	MAB_0680c	Conserved hypothetical protein
His140His (cat/caC)	688837	MAB_0686	Putative transcription regulator, TetR family
Gly44Gly (ggc/ggT)	689275	MAB_0687	Probable adenylosuccinate lyase (PurB)
Asp20Asp (gat/gaC)	691239	MAB_0688c	Conserved hypothetical protein
Val378Val (gtc/gtG)	693340	MAB_0690	Probable protease II PrtB
Arg443Arg (cgg/cgA)	693535	MAB_0690	Probable protease II PrtB
{11621: 'Pro485Pro (ccc/ccA)', 13022: 'Pro485Pro (ccc/ccG)'}	693661	MAB_0690	Probable protease II PrtB
Val75Met (gtg/Atg)	703477	MAB_0701	Probable M18-family aminopeptidase 2
	715231
Gly159Gly (ggg/ggA)	724102	MAB_0721	Probable oligopeptide ABC transporter, permease protein
Ala241Ala (gcg/gcA)	725286	MAB_0722	Putative oligopeptide ABC transporter, ATP-binding protein
Leu44Phe (ctt/Ttt)	756900	MAB_0755c	Hypothetical protein
Gly192Gly (gga/ggG)	757124	MAB_0756c	Conserved hypothetical protein
Leu101Leu (ctc/ctT)	757397	MAB_0756c	Conserved hypothetical protein
Gly29Gly (ggg/ggC)	757860	MAB_0757	Conserved hypothetical protein
Gln210Gln (cag/caA)	763433	MAB_0763c	Probable oxidoreductase
Arg132Arg (cga/cgG)	763667	MAB_0763c	Probable oxidoreductase
Gly105Gly (ggc/ggT)	763748	MAB_0763c	Probable oxidoreductase
Pro30Pro (ccc/ccT)	764512	MAB_0764c	Hypothetical protein
Arg53Arg (cgc/cgG)	764863	MAB_0765	Hypothetical conserved integral membrane protein
Pro146Pro (ccc/ccT)	765142	MAB_0765	Hypothetical conserved integral membrane protein
Gln37Leu (cag/cTg)	765327	MAB_0766	Hypothetical conserved integral membrane protein
Pro93Pro (ccg/ccA)	765496	MAB_0766	Hypothetical conserved integral membrane protein
Leu267Leu (ttg/ttA)	766018	MAB_0766	Hypothetical conserved integral membrane protein
Thr235Thr (acg/acA)	766343	MAB_0767c	Putative transcriptional regulator, AraC family
Phe341Val (ttc/Gtc)	816569	MAB_0821	Probable 4-aminobutyrate aminotransferase (GabT)
Leu64Pro (ctg/cCg)	830112	MAB_0834	Putative enoyl-CoA hydratase/isomerase
{11621: 'His140Gln (cac/caA)', 62518: 'His140Gln (cac/caG)'}	862869	MAB_0862c	Conserved hypothetical protein
Asp233Asp (gat/gaC)	925171	MAB_0932c	Putative citrate synthase CitA
Thr34Ala (acc/Gcc)	950028	MAB_0943	Conserved hypothetical protein
Pro45Pro (ccc/ccT)	950063	MAB_0943	Conserved hypothetical protein
Gly27Gly (ggt/ggC)	959342	MAB_0950c	Putative amino acid permease family protein
Gly279Gly (ggc/ggT)	968237	MAB_0960	Conserved hypothetical protein
Gln133Arg (cag/cGg)	968778	MAB_0961c	Conserved hypothetical protein
Val33Val (gtg/gtA)	972949	MAB_0965	Putative lipase
Pro169Pro (ccg/ccC)	975290	MAB_0968c	Luciferase-like hypothetical protein
Gly157Gly (ggg/ggA)	975326	MAB_0968c	Luciferase-like hypothetical protein
Ala70Ala (gca/gcG)	975587	MAB_0968c	Luciferase-like hypothetical protein
Ala53Ala (gcg/gcC)	975638	MAB_0968c	Luciferase-like hypothetical protein
Tyr32Tyr (tac/taT)	975701	MAB_0968c	Luciferase-like hypothetical protein
Asp41Asp (gac/gaT)	990148	MAB_0982c	Putative acyl-CoA hydrolase/thioesterase
Thr318Ala (aca/Gca)	1022717	MAB_1014c	Probable glycosyl transferase
Ala221Ala (gcc/gcG)	1024622	MAB_1016c	Conserved hypothetical protein
Ala423Ala (gct/gcC)	1025311	MAB_1017c	Probable O-antigen transporter, MOP superfamily
Val387Val (gtg/gtA)	1025419	MAB_1017c	Probable O-antigen transporter, MOP superfamily
Ser343Ser (agc/agT)	1025551	MAB_1017c	Probable O-antigen transporter, MOP superfamily
Asp96Asp (gac/gaT)	1026292	MAB_1017c	Probable O-antigen transporter, MOP superfamily
Glu16Asp (gaa/gaC)	1029642	MAB_1020	Probable undecaprenyl-phosphate galactosephosphotransferase
Thr265Thr (acc/acG)	1030389	MAB_1020	Probable undecaprenyl-phosphate galactosephosphotransferase
Phe343Phe (ttt/ttC)	1030623	MAB_1020	Probable undecaprenyl-phosphate galactosephosphotransferase
Pro359Pro (ccg/ccC)	1033470	MAB_1023c	Conserved hypothetical protein
{11621: 'Ala77Ala (gct/gcA)', 26620: 'Ala77Ala (gct/gcC)'}	1037565	MAB_1027	Conserved hypothetical protein
	1038937
Arg372Arg (cgc/cgT)	1040561	MAB_1031c	Probable manganese transport protein MntH
	1041764
Asp59Asp (gac/gaT)	1042406	MAB_1032c	Conserved hypothetical protein (Ku70/Ku80 beta-barrel domain protein?)
Pro110Ala (cca/Gca)	1042998	MAB_1033	Putative ATP-dependent DNA ligase
Asp262Gly (gac/gGc)	1043455	MAB_1033	Putative ATP-dependent DNA ligase
Thr365Ala (acc/Gcc)	1043763	MAB_1033	Putative ATP-dependent DNA ligase
Gln642Gln (cag/caA)	1044596	MAB_1033	Putative ATP-dependent DNA ligase
Ala104Thr (gcg/Acg)	1044899	MAB_1034c	Conserved hypothetical protein
Glu285Ala (gaa/gCa)	1045266	MAB_1035c	Conserved hypothetical protein
Pro248Ala (ccg/Gcg)	1048396	MAB_1038	Putative formamidopyrimidine-DNA glycosylase
Gly16Gly (ggt/ggC)	1048575	MAB_1039	Putative short-chain dehydrogenase/reductase
Glu79Glu (gag/gaA)	1048764	MAB_1039	Putative short-chain dehydrogenase/reductase
Leu148Leu (ctg/ctA)	1048971	MAB_1039	Putative short-chain dehydrogenase/reductase
Asn251Asn (aac/aaT)	1050083	MAB_1040	Conserved hypothetical protein
Asp199Asp (gac/gaT)	1068915	MAB_1059c	Conserved hypothetical protein (luciferase?)
Ser69Ser (tcc/tcG)	1069305	MAB_1059c	Conserved hypothetical protein (luciferase?)
Leu169Leu (ctc/ctT)	1072482	MAB_1062	Conserved hypothetical protein
Leu216Leu (ttg/Ctg)	1076187	MAB_1065	Putative ABC transporter, ATP-binding protein
Ala233Ala (gcc/gcG)	1076240	MAB_1065	Putative ABC transporter, ATP-binding protein
Lys269Lys (aag/aaA)	1081775	MAB_1070c	Probable acyl-CoA dehydrogenase
Glu198Glu (gag/gaA)	1081988	MAB_1070c	Probable acyl-CoA dehydrogenase
Thr636Thr (acc/acT)	1082749	MAB_1071c	Probable acetyl-/propionyl-CoA carboxylase alpha subunit AccA2
Val131Val (gtc/gtG)	1088650	MAB_1074c	Conserved hypothetical protein
Ile17Met (ata/atG)	1090434	MAB_1077	Probable two component sensor kinase MprB
_521_ (tag/taA)	1091946	MAB_1077	Probable two component sensor kinase MprB
Thr2Ile (acc/aTc)	1091992	MAB_1078	Putative serine protease
Gly422Gly (ggc/ggT)	1093253	MAB_1078	Putative serine protease
Ser5Ser (tcc/tcG)	1093312	MAB_1079	Putative molybdopterin biosynthesis protein
Ala137Ala (gcg/gcC)	1093708	MAB_1079	Putative molybdopterin biosynthesis protein
Ala130Gly (gcc/gGc)	1097878	MAB_1085c	Hypothetical 5-formyltetrahydrofolate cyclo-ligase-related protein
Pro115Pro (ccg/ccA)	1099656	MAB_1087	Probable molybdopterin biosynthesis protein MoeA1
Arg374Arg (cgc/cgT)	1100433	MAB_1087	Probable molybdopterin biosynthesis protein MoeA1
Asn167Ser (aat/aGt)	1125100	MAB_1112c	Putative quinone oxidoreductase
Ala71Ala (gcc/gcT)	1125387	MAB_1112c	Putative quinone oxidoreductase
Ile82Thr (att/aCt)	1125811	MAB_1113c	Conserved hypothetical protein (Pyridoxamine 5'-phosphate oxidase-related, FMN-binding?)
Thr441Thr (acg/acA)	1132573	MAB_1122c	Conserved hypothetical protein (glycosyl transferase?)
Ala265Ala (gcc/gcG)	1133101	MAB_1122c	Conserved hypothetical protein (glycosyl transferase?)
Tyr39Tyr (tat/taC)	1135901	MAB_1124c	Probable para-aminobenzoate synthase component I
Ala418Ser (gcg/Tcg)	1139358	MAB_1128c	Methionyl-tRNA synthetase (MetG)
Thr214Thr (acc/acG)	1139968	MAB_1128c	Methionyl-tRNA synthetase (MetG)
Tyr125Tyr (tat/taC)	1141025	MAB_1129	Probable deoxyribonuclease TatD
Thr276Thr (aca/acC)	1144314	MAB_1132c	Probable L-asparagine permease 1 (transport protein)
Val23Met (gtg/Atg)	1149653	MAB_1136	Possible transcriptional regulatory protein TetR
Ser326Ser (tcg/tcA)	1156584	MAB_1140	Putative polyketide synthase Pks16
Ala340Ala (gcc/gcA)	1156626	MAB_1140	Putative polyketide synthase Pks16
Val374Val (gtt/gtC)	1156728	MAB_1140	Putative polyketide synthase Pks16
Glu484Glu (gag/gaA)	1157058	MAB_1140	Putative polyketide synthase Pks16
Leu181Leu (tta/ttG)	1160163	MAB_1144c	Probable short-chain dehydrogenase/reductase
Ala204Ala (gcg/gcA)	1160790	MAB_1145c	Putative lipoprotein LpqT precursor
His181His (cac/caT)	1160859	MAB_1145c	Putative lipoprotein LpqT precursor
	1161414
Val197Val (gtg/gtA)	1162440	MAB_1147c	Probable ribose-phosphate pyrophosphokinase RppK (PRPP synthetase)
Asp470Asp (gac/gaT)	1163226	MAB_1148c	Probable UDP-N-acetylglucosamine pyrophosphorylase (GlmU)
Thr54Lys (acg/aAg)	1166426	MAB_1152	Hypothetical protein
Ile89Val (atc/Gtc)	1168698	MAB_1156c	Probable diaminopimelate decarboxylase LysA
Gly527Gly (ggg/ggT)	1175574	MAB_1159	Putative iron permease FTR1
Gly88Gly (ggt/ggC)	1186320	MAB_1170	Conserved hypothetical protein
Ala162Ala (gcc/gcA)	1186542	MAB_1170	Conserved hypothetical protein
Ser245Ser (tcg/tcA)	1187294	MAB_1171c	Conserved hypothetical protein
Ser82Ser (tcc/tcG)	1187783	MAB_1171c	Conserved hypothetical protein
Leu70Leu (ttg/Ctg)	1188336	MAB_1172c	Conserved hypothetical protein
Glu312Gln (gag/Cag)	1190035	MAB_1174c	Probable acyl-CoA synthase FadD
His418His (cac/caT)	1192666	MAB_1175	Probable 4-hydroxybutyrate CoA-transferase AbfT
Pro438Pro (ccg/ccT)	1192726	MAB_1175	Probable 4-hydroxybutyrate CoA-transferase AbfT
Val176Leu (gta/Cta)	1192839	MAB_1176c	Conserved hypothetical protein
Gly89Asp (ggc/gAc)	1193099	MAB_1176c	Conserved hypothetical protein
{11621: 'Ala75Ala (gcg/gcA)', 62518: 'Ala75Ala (gcg/gcC)'}	1193140	MAB_1176c	Conserved hypothetical protein
	1193562
Lys63Lys (aag/aaA)	1193754	MAB_1177	Hypothetical protein
{11621: 'Ala72Ala (gcc/gcA)', 58020: 'Ala72Ala (gcc/gcT)'}	1193781	MAB_1177	Hypothetical protein
Asn116Asn (aac/aaT)	1193913	MAB_1177	Hypothetical protein
Arg121His (cgc/cAc)	1193927	MAB_1177	Hypothetical protein
Val105Val (gtg/gtA)	1232002	MAB_1219	Probable short-chain dehydrogenase/reductase
Ala192Ala (gcc/gcT)	1232263	MAB_1219	Probable short-chain dehydrogenase/reductase
Ala178Ala (gcg/gcA)	1234175	MAB_1222	Conserved hypothetical protein
Gly4Gly (gga/ggG)	1234914	MAB_1223	Probable carboxylesterase (LipT)
Arg27His (cgt/cAt)	1234982	MAB_1223	Probable carboxylesterase (LipT)
Ser100Ser (tcc/tcT)	1235202	MAB_1223	Probable carboxylesterase (LipT)
Gly144Gly (gga/ggG)	1235334	MAB_1223	Probable carboxylesterase (LipT)
Ala198Ala (gcc/gcA)	1235496	MAB_1223	Probable carboxylesterase (LipT)
Leu328Leu (ctg/Ttg)	1235884	MAB_1223	Probable carboxylesterase (LipT)
Ile61Ile (atc/atT)	1240048	MAB_1228	Putative ABC transporter
	1243232
His257His (cac/caT)	1248914	MAB_1236	Probable serine or glycine hydroxymethyltransferase
Ala305Ala (gcc/gcT)	1249058	MAB_1236	Probable serine or glycine hydroxymethyltransferase
Leu146Leu (ctg/Ttg)	1251269	MAB_1239	Probable PhoH-like protein PhoH2 (phosphate starvation-inducible protein PsiH)
Thr176Thr (acc/acT)	1252780	MAB_1240	Possible glycosyl hydrolase
Thr222Thr (acg/acA)	1252918	MAB_1240	Possible glycosyl hydrolase
Thr269Thr (acc/acT)	1253059	MAB_1240	Possible glycosyl hydrolase
Ala150Ala (gcg/gcA)	1253807	MAB_1242c	Hypothetical protein
Leu20Leu (ttg/Ctg)	1254199	MAB_1242c	Hypothetical protein
Pro7Arg (cct/cGt)	1256369	MAB_1248	Probable RNA polymerase sigma factor
Ile60Ile (atc/atT)	1256529	MAB_1248	Probable RNA polymerase sigma factor
Gly195Gly (ggc/ggG)	1258354	MAB_1250c	Probable fumarate hydratase Fum
Gln135Gln (cag/caA)	1258534	MAB_1250c	Probable fumarate hydratase Fum
His126His (cac/caT)	1258561	MAB_1250c	Probable fumarate hydratase Fum
Asp63Asp (gac/gaT)	1258750	MAB_1250c	Probable fumarate hydratase Fum
Ala22Ala (gca/gcC)	1258873	MAB_1250c	Probable fumarate hydratase Fum
	1258943
Pro122Pro (ccc/ccT)	1259557	MAB_1251c	Conserved hypothetical protein (putative fructose-1,6-bisphosphatase?)
His127His (cat/caC)	1261445	MAB_1253c	Conserved hypothetical protein (alanine racemase?)
Val77Val (gtc/gtT)	1261595	MAB_1253c	Conserved hypothetical protein (alanine racemase?)
Arg381Arg (cgg/cgC)	1262150	MAB_1255c	Probable exodeoxyribonuclease VII large subunit XseA
Leu204Leu (ctg/ctC)	1263369	MAB_1256c	Conserved hypothetical protein
Thr198Thr (acc/acT)	1265327	MAB_1258c	Conserved hypothetical protein
Arg30His (cgc/cAc)	1266143	MAB_1259c	Conserved hypothetical protein
Ala701Thr (gcc/Acc)	1266392	MAB_1260c	Probable carbon starvation protein (CstA)
Gly436Ala (ggg/gCg)	1267186	MAB_1260c	Probable carbon starvation protein (CstA)
Leu309Leu (ctg/ctA)	1267566	MAB_1260c	Probable carbon starvation protein (CstA)
Ala218Ala (gcc/gcA)	1267839	MAB_1260c	Probable carbon starvation protein (CstA)
Val198Val (gtc/gtT)	1267899	MAB_1260c	Probable carbon starvation protein (CstA)
	1268992
{11621: 'Pro94Pro (ccg/ccA)', 58020: 'Pro94Pro (ccg/ccC)'}	1269910	MAB_1264	Hypothetical protein
Val79Val (gtg/gtA)	1270126	MAB_1265c	Conserved hypothetical protein
Gly63Gly (ggc/ggT)	1270174	MAB_1265c	Conserved hypothetical protein
Pro47Pro (ccc/ccT)	1270545	MAB_1266	Probable GTP binding protein
Leu161Leu (ctc/ctT)	1270887	MAB_1266	Probable GTP binding protein
Glu307Glu (gaa/gaG)	1280060	MAB_1275	Putative ABC transporter, ATP-binding protein
	1281016
Pro344Pro (ccg/ccA)	1284502	MAB_1278	Conserved hypothetical protein
Thr178Thr (acg/acA)	1286080	MAB_1280c	Hypothetical protein
Leu6Leu (ttg/ttA)	1291530	MAB_1287	Probable conserved membrane protein, MmpL family
Ser16Arg (agc/Cgc)	1299127	MAB_1295c	Probable O-methyltransferase OMT
Gly56Asp (ggc/gAc)	1300547	MAB_1297c	Conserved hypothetical protein
Ile385Phe (atc/Ttc)	1301540	MAB_1299c	Putative multi-drug efflux transporter
Asp245Asp (gat/gaC)	1303077	MAB_1300c	Hypothetical protein
{26620: 'Arg77Arg (cgg/cgA)', 11621: 'Arg77Arg (cgg/cgC)'}	1304439	MAB_1302	Conserved hypothetical protein
_269_ (tag/taA)	1307658	MAB_1305	Probable short-chain dehydrogenase/reductase
	1308939
Lys13Lys (aag/aaA)	1309453	MAB_1309c	Hypothetical protein
Val98Val (gtc/gtT)	1309822	MAB_1310	Possible GTP-binding translation elongation factor
{26620: 'Lys120Asn (aag/aaC)', 11621: 'Lys120Asn (aag/aaT)'}	1311871	MAB_1311	Conserved hypothetical protein
	1311980
Ala2Ser (gcc/Tcc)	1312027	MAB_1312	Beta-lactamase-like
Pro201Pro (ccg/ccT)	1316459	MAB_1315	Putative lipoprotein LpqW
Gln152Arg (cag/cGg)	1326183	MAB_1325c	Probable NADPH dependent 2,4-dienoyl-CoA reductase FadH
	1327740
Ala64Ala (gca/gcG)	1328346	MAB_1328	Probable aminotransferase
Ala319Thr (gcg/Acg)	1329109	MAB_1328	Probable aminotransferase
Ser338Cys (tct/tGt)	1332386	MAB_1330	Probable pyrroline-5-carboxylate dehydrogenase RocA (aldehyde dehydrogenase family)
Arg473Gln (cgg/cAg)	1332791	MAB_1330	Probable pyrroline-5-carboxylate dehydrogenase RocA (aldehyde dehydrogenase family)
Gly235Gly (ggg/ggC)	1333699	MAB_1331	Probable proline dehydrogenase
His108His (cac/caT)	1334305	MAB_1332	Probable fatty-acid-CoA ligase FadD
Asp371Asp (gac/gaT)	1335094	MAB_1332	Probable fatty-acid-CoA ligase FadD
Ala430Ser (gcg/Tcg)	1335269	MAB_1332	Probable fatty-acid-CoA ligase FadD
Ala139Ala (gcc/gcT)	1335786	MAB_1333	Conserved hypothetical protein
His175Tyr (cac/Tac)	1337331	MAB_1335c	Probable transferase
Glu85Glu (gag/gaA)	1339417	MAB_1337c	Putative transcriptional regulator, AraC family
Thr223Thr (acc/acT)	1341624	MAB_1339	Putative monooxygenase (luciferase-like)
Leu181Leu (ctg/ctC)	1342464	MAB_1340	Conserved hypothetical protein
Lys149Lys (aaa/aaG)	1343768	MAB_1342	Probable fatty-acid-CoA ligase FadD
Cys182Cys (tgt/tgC)	1349818	MAB_1349	Probable DNA-3-methyladenine glycosylase I TagA
Glu54Gly (gag/gGg)	1359904	MAB_1362	Probable alternative RNA polymerase sigma factor
{14422: 'Ser255Arg (agc/agA)', 11621: 'Ser255Ser (agc/agT)'}	1361842	MAB_1364	Probable serine protease HtrA
Thr163Thr (acc/acG)	1363708	MAB_1366c	Putative Mrp homolog protein
	1394652
Leu247Leu (ctg/ctT)	1431313	MAB_1427c	Putative cytochrome P450
	1432090
	1432123
Thr319Thr (acc/acT)	1442138	MAB_1436	Probable threonine synthase (ThrC)
Val54Val (gta/gtG)	1443656	MAB_1438	Probable transcription termination factor Rho
Asn315Asn (aac/aaT)	1448181	MAB_1442	Probable peptide chain release factor 1 (RF-1)
Arg53Arg (cgt/cgC)	1450013	MAB_1445	Putative undecaprenyl-phosphate alpha-N-acetylglucosaminyltransferase
Leu181Leu (ctc/ctT)	1450397	MAB_1445	Putative undecaprenyl-phosphate alpha-N-acetylglucosaminyltransferase
{26620: 'Pro215Pro (ccg/ccA)', 11621: 'Pro215Pro (ccg/ccT)'}	1450499	MAB_1445	Putative undecaprenyl-phosphate alpha-N-acetylglucosaminyltransferase
Ala67Val (gcc/gTc)	1453607	MAB_1450	ATP synthase delta chain AtpH
Val81Val (gtc/gtT)	1453650	MAB_1450	ATP synthase delta chain AtpH
Glu290Glu (gaa/gaG)	1458273	MAB_1453	ATP synthase beta subunit AtpD
	1462162
Gly42Gly (ggt/ggC)	1467747	MAB_1458	Conserved hypothetical transmembrane protein
Val266Val (gtg/gtA)	1468419	MAB_1458	Conserved hypothetical transmembrane protein
Asp367Asp (gat/gaC)	1468995	MAB_1459c	Conserved hypothetical protein (adenylate cyclase?)
Gly106Gly (ggc/ggT)	1470449	MAB_1460	Conserved hypothetical protein
	1473312
Thr210Thr (acc/acG)	1475090	MAB_1466c	Possible lipoprotein peptidase LpqM
Ala216Ala (gcg/gcA)	1477333	MAB_1467c	Probable 1,4-alpha-glucan branching enzyme
Asp113Asp (gac/gaT)	1479711	MAB_1468c	Putative glucanase GlgE
Gly106Gly (gga/ggG)	1479732	MAB_1468c	Putative glucanase GlgE
Arg37Arg (cgg/Agg)	1479941	MAB_1468c	Putative glucanase GlgE
Ala141Ala (gcc/gcT)	1480649	MAB_1469	Probable glycogen phosphorylase GlgP
{11621: 'Ser355Ser (tcc/tcG)', 62518: 'Ser355Ser (tcc/tcT)'}	1481291	MAB_1469	Probable glycogen phosphorylase GlgP
Gln42Gln (caa/caG)	1484189	MAB_1470c	Possible lipoprotein peptidase LpqM
Gly47Gly (ggc/ggT)	1490066	MAB_1477	Conserved hypothetical protein (peptidase?)
Pro168Pro (ccg/ccA)	1492170	MAB_1480	Probable cysteine synthase
	1495002
	1497459
Tyr109His (tat/Cat)	1497566	MAB_1487c	Conserved hypothetical protein
Tyr72Tyr (tac/taT)	1497675	MAB_1487c	Conserved hypothetical protein
{26620: 'Leu75Leu (ctg/ctA)', 11621: 'Leu75Leu (ctg/ctC)'}	1497995	MAB_1488c	Conserved hypothetical protein
Asn211Asn (aat/aaC)	1499262	MAB_1489	Probable acyl-CoA ligase FadD
Leu232Leu (tta/Cta)	1499323	MAB_1489	Probable acyl-CoA ligase FadD
Gly516Gly (ggt/ggC)	1500177	MAB_1489	Probable acyl-CoA ligase FadD
Leu122Leu (ttg/Ctg)	1502396	MAB_1491	Conserved hypothetical protein
Thr2Met (acg/aTg)	1502773	MAB_1492	Conserved hypothetical protein
Asp1025Gly (gac/gGc)	1505842	MAB_1492	Conserved hypothetical protein
	1506932
Ala671Gly (gcc/gGc)	1509552	MAB_1495	Probable oxidoreductase
Cys26Cys (tgc/tgT)	1511119	MAB_1496c	Putative FAD-binding monooxygenase
Leu55Leu (ctg/ctA)	1512340	MAB_1498c	Putative GntR-family transcriptional regulator
Ala136Thr (gcg/Acg)	1513124	MAB_1499	Putative FAD dependent oxidoreductase
Gly118Gly (ggt/ggC)	1514228	MAB_1500	Putative haloacid dehalogenase-like hydrolase
Asp249Asn (gac/Aac)	1515315	MAB_1501	Probable ABC transporter, periplasmic protein
Pro32Ser (cca/Tca)	1515703	MAB_1502	Probable ABC transporter, ATP-binding protein
His127Tyr (cat/Tat)	1515988	MAB_1502	Probable ABC transporter, ATP-binding protein
Ile225Ile (atc/atT)	1518387	MAB_1504	Probable ABC transporter, permease protein
	1519375
Val5Val (gta/gtG)	1519417	MAB_1507	Conserved hypothetical protein
Val162Ile (gtc/Atc)	1519886	MAB_1507	Conserved hypothetical protein
Ser173Ser (tcg/tcA)	1519921	MAB_1507	Conserved hypothetical protein
{62518: 'Asp105Asp (gac/gaT)', 11621: 'Asp105Glu (gac/gaG)'}	1520531	MAB_1508c	Putative HTH-type transcriptional regulator
Ala553Ala (gct/gcC)	1522770	MAB_1509	Conserved hypothetical protein
Asn152Asn (aac/aaT)	1524322	MAB_1511	Conserved hypothetical protein
Ala121Ala (gcc/gcT)	1535236	MAB_1513	Putative holo-[acyl-carrier-protein] synthase
Ala150Ala (gcc/gcT)	1535763	MAB_1514	Putative MutT/NUDIX-family protein
Glu275Glu (gag/gaA)	1536715	MAB_1517c	Probable O-methyltransferase Omt
Ala242Ala (gcg/gcA)	1536814	MAB_1517c	Probable O-methyltransferase Omt
{62518: 'Ala237Ala (gcc/gcG)', 11621: 'Ala237Ala (gcc/gcT)'}	1542449	MAB_1521	Conserved hypothetical protein (putative two-component system sensor protein?)
Ile313Ile (atc/atA)	1542677	MAB_1521	Conserved hypothetical protein (putative two-component system sensor protein?)
Arg551Arg (cga/cgG)	1601154	MAB_1571c	Probable aminopeptidase
Phe168Phe (ttc/ttT)	1616289	MAB_1587c	Probable fatty acid desaturase
Phe109Cys (ttc/tGc)	1622374	MAB_1593c	Probable formate dehydrogenase, A chain
Asp419Asn (gat/Aat)	1624281	MAB_1594	Probable ferredoxin oxidoreductase, alpha subunit
	1626144
Ala74Gly (gcg/gGg)	1649372	MAB_1619	Conserved hypothetical protein
Leu56Leu (ctc/ctA)	1688771	MAB_1660c	Sulfate adenylate transferase, subunit 2 (CysD)
Asp57Asn (gac/Aac)	1691159	MAB_1662c	Probable sulfite reductase [ferredoxin]
Ala89Ala (gcc/gcT)	1693544	MAB_1665	Heat-inducible transcription repressor HrcA
Gly240Gly (ggt/ggC)	1695067	MAB_1666	Chaperone protein DnaJ
Val277Val (gtc/gtT)	1695178	MAB_1666	Chaperone protein DnaJ
Arg34Arg (cgc/cgT)	1695595	MAB_1667	Conserved hypothetical protein
His50His (cat/caC)	1706557	MAB_1680	Conserved hypothetical protein
Ser242Ser (tcc/tcG)	1707133	MAB_1680	Conserved hypothetical protein
Thr367Thr (acc/acT)	1708562	MAB_1681	Conserved hypothetical protein
Val62Ile (gtt/Att)	1708841	MAB_1682	Probable NAD-dependent epimerase/dehydratase
Leu155Leu (ctg/Ttg)	1709120	MAB_1682	Probable NAD-dependent epimerase/dehydratase
Arg217Arg (cgc/cgT)	1710285	MAB_1683	Putative fatty acid desaturase
{11621: 'Asp77Asn (gac/Aac)', 58020: 'Asp77Tyr (gac/Tac)'}	1749841	MAB_1719	Conserved hypothetical protein
Lys335Arg (aag/aGg)	1860980	MAB_1863	Probable acyl-CoA dehydrogenase FadE
Glu371Glu (gag/gaA)	1928731	MAB_1927	Putative sensor-type histidine kinase PrrB
His309His (cac/caT)	1939616	MAB_1939	Probable cytochrome P450
Thr97Ser (acc/aGc)	1942986	MAB_1944c	Conserved hypothetical protein
Met48Leu (atg/Ctg)	1984492	MAB_1987	Probable 3-deoxy-D-arabino-heptulosonate 7-phosphate synthase AroG
Ile307Val (atc/Gtc)	1985269	MAB_1987	Probable 3-deoxy-D-arabino-heptulosonate 7-phosphate synthase AroG
	2013096
Thr184Thr (acc/acT)	2013357	MAB_2013c	Conserved hypothetical protein
Leu1Leu (ttg/ttA)	2031979	MAB_2032	Probable 3-oxoacyl-[acyl-carrier protein] reductase
{11621: 'Thr273Thr (aca/acC)', 26620: 'Thr273Thr (aca/acG)'}	2037237	MAB_2037	Putative membrane protein MmpL
Ala426Ala (gcc/gcT)	2037696	MAB_2037	Putative membrane protein MmpL
Pro592Pro (ccc/ccT)	2038194	MAB_2037	Putative membrane protein MmpL
Asp669Asp (gac/gaT)	2038425	MAB_2037	Putative membrane protein MmpL
Thr175Thr (acg/acA)	2039828	MAB_2038	Putative transport protein
Asp293Asp (gat/gaC)	2041425	MAB_2039	Probable lipase LipH (carboxylesterase)
His226His (cac/caT)	2103859	MAB_2102	Probable peptidase
Thr87Ala (acg/Gcg)	2104803	MAB_2103	Conserved hypothetical protein
Gly29Arg (gga/Cga)	2112019	MAB_2113	Hypothetical protein
His350Asn (cac/Aac)	2123007	MAB_2122	Putative peptide synthetase MbtE
Val210Ala (gtg/gCg)	2132159	MAB_2124	Putative phenyloxazoline synthase MbtB
Glu141Lys (gag/Aag)	2200886	MAB_2186	Conserved hypothetical protein
Asn995Asn (aat/aaC)	2218829	MAB_2201	Probable cobalamin biosynthesis protein CobN
Asn1196Asn (aat/aaC)	2219432	MAB_2201	Probable cobalamin biosynthesis protein CobN
Gly188Arg (gga/Aga)	2221436	MAB_2205	Conserved hypothetical protein
Gly413Gly (ggc/ggT)	2222113	MAB_2205	Conserved hypothetical protein
Gly487Gly (ggc/ggG)	2222335	MAB_2205	Conserved hypothetical protein
Pro551Pro (ccc/ccA)	2222527	MAB_2205	Conserved hypothetical protein
Pro34Thr (ccc/Acc)	2222664	MAB_2206	Possible polyprenol-phosphate-mannose synthase 2 (Ppm2)
Arg27Arg (cgt/cgG)	2225891	MAB_2208c	Conserved hypothetical protein
Val1000Ala (gtg/gCg)	2227104	MAB_2210c	Putative membrane protein, MmpL family
Ser285Ser (tcg/tcA)	2231577	MAB_2212	Probable polyketide synthase
Ile569Val (att/Gtt)	2232427	MAB_2212	Probable polyketide synthase
Arg1621His (cgt/cAt)	2235584	MAB_2212	Probable polyketide synthase
Ala257Thr (gcc/Acc)	2237863	MAB_2213	Putative thioesterase
Leu300Val (ttg/Gtg)	2241427	MAB_2218	Sulfonate ABC transporter periplasmic sulfonate-binding protein SsuA
Val255Val (gtc/gtT)	2242389	MAB_2219	Putative alkanesulfonate monooxygenase
Leu269Leu (ctg/Ttg)	2242429	MAB_2219	Putative alkanesulfonate monooxygenase
Pro129Pro (ccg/ccC)	2244058	MAB_2221	Putative pyridoxamine 5'-phosphate oxidase-related protein
Leu278Leu (ttg/ttA)	2246689	MAB_2224c	Conserved hypothetical membrane protein
Val349Val (gta/gtC)	2247903	MAB_2225c	Probable peptidase
Gly244Gly (ggt/ggG)	2250532	MAB_2227c	Conserved hypothetical protein
Val224Val (gtt/gtC)	2250592	MAB_2227c	Conserved hypothetical protein
Tyr91Tyr (tat/taC)	2250991	MAB_2227c	Conserved hypothetical protein
Thr79Thr (acc/acT)	2251027	MAB_2227c	Conserved hypothetical protein
Gly48Gly (gga/ggG)	2251120	MAB_2227c	Conserved hypothetical protein
Tyr322Cys (tac/tGc)	2256912	MAB_2232c	Putative FtsK/SpoIIIE family protein
Arg32Arg (cgc/cgT)	2259343	MAB_2233c	Conserved hypothetical membrane protein
Leu483Leu (ctg/Ttg)	2259851	MAB_2234c	Conserved hypothetical protein (AAA ATPase?)
Ile409Ile (atc/atA)	2260071	MAB_2234c	Conserved hypothetical protein (AAA ATPase?)
Val85Ile (gtc/Atc)	2261045	MAB_2234c	Conserved hypothetical protein (AAA ATPase?)
	2261455
Gly118Gly (ggc/ggT)	2262047	MAB_2235	Possible siderophore-interacting protein
Asp80Glu (gat/gaG)	2262504	MAB_2236c	Putative short-chain dehydrogenase/reductase
Ser311Ser (tcg/tcC)	2263060	MAB_2237c	Probable FAD-dependent monooxygenase
Ala129Ala (gct/gcC)	2263606	MAB_2237c	Probable FAD-dependent monooxygenase
Ala74Ala (gct/gcC)	2264285	MAB_2238	Putative transcription regulator, LysR family
Ala278Ala (gcg/gcA)	2264897	MAB_2238	Putative transcription regulator, LysR family
Asp126Asp (gat/gaC)	2265514	MAB_2239	Putative GntR-family transcriptional regulator
Pro138Pro (ccc/ccG)	2266542	MAB_2241	Putative nitrate ABC transporter, periplasmic protein
Gln187Gln (caa/caG)	2266689	MAB_2241	Putative nitrate ABC transporter, periplasmic protein
Ala248Val (gcc/gTc)	2269140	MAB_2243	Putative nitrate ABC transporter, ATP-binding protein
His46His (cat/caC)	2269281	MAB_2244	Fumarate reductase/succinate dehydrogenase flavoprotein-like FrdA
Gly118Gly (ggc/ggT)	2269497	MAB_2244	Fumarate reductase/succinate dehydrogenase flavoprotein-like FrdA
Pro629Pro (ccc/ccA)	2271030	MAB_2244	Fumarate reductase/succinate dehydrogenase flavoprotein-like FrdA
	2271920
Leu142Leu (ttg/Ctg)	2275586	MAB_2247c	Bifunctional enzyme MbtA : salicyl-AMP ligase + salicyl-S-ArCP synthetase
Asp144Asp (gac/gaT)	2280912	MAB_2249	Probable lysine-N-oxygenase MbtG
Thr440Ile (acc/aTc)	2305916	MAB_2261c	Hypothetical ABC transporter ATP-binding protein
Val28Ile (gtc/Atc)	2309741	MAB_2262c	Hypothetical ABC transporter ATP-binding protein
Val521Val (gtg/gtA)	2314788	MAB_2268c	Conserved hypothetical protein
Cys380Ser (tgc/tCc)	2315212	MAB_2268c	Conserved hypothetical protein
Ala122Ala (gcg/gcA)	2315985	MAB_2268c	Conserved hypothetical protein
Val362Val (gtg/gtA)	2317180	MAB_2270c	Putative peroxidase
Thr213Thr (acg/acA)	2317627	MAB_2270c	Putative peroxidase
Val205Val (gtt/gtC)	2320160	MAB_2273	Putative MFS transporter
	2321565
Thr93Thr (acc/acT)	2321854	MAB_2275	Putative membrane protein, MmpL family
Asn241His (aat/Cat)	2322296	MAB_2275	Putative membrane protein, MmpL family
{26620: 'Pro312Pro (cct/ccA)', 11621: 'Pro312Pro (cct/ccG)'}	2322511	MAB_2275	Putative membrane protein, MmpL family
Leu400Leu (ctg/ctA)	2322775	MAB_2275	Putative membrane protein, MmpL family
Ala539Ala (gcc/gcT)	2323192	MAB_2275	Putative membrane protein, MmpL family
Arg28Arg (cgg/cgT)	2325012	MAB_2277	Probable aldehyde dehydrogenase
Glu334Asp (gag/gaT)	2325930	MAB_2277	Probable aldehyde dehydrogenase
Gly456Gly (ggc/ggG)	2326296	MAB_2277	Probable aldehyde dehydrogenase
Gly492Gly (ggc/ggT)	2326404	MAB_2277	Probable aldehyde dehydrogenase
Arg286Arg (cgt/cgC)	2328568	MAB_2279	Probable ornithine aminotransferase
Ala38Ala (gcc/gcA)	2333846	MAB_2285	Probable Na+/H+ antiporter
Tyr134Tyr (tat/taC)	2334134	MAB_2285	Probable Na+/H+ antiporter
His69His (cat/caC)	2336341	MAB_2287	Putative metal dependent phosphohydrolase
Arg28Arg (cgc/cgG)	2337394	MAB_2289	Putative hydrolase, alpha/beta hydrolase fold
	2340913
Asp94Asp (gac/gaT)	2342686	MAB_2294c	Probable monooxygenase
Leu353Leu (ctc/ctT)	2343163	MAB_2295c	Conserved hypothetical protein
Lys37Lys (aag/aaA)	2344111	MAB_2295c	Conserved hypothetical protein
Phe334Leu (ttc/Ctc)	2347496	MAB_2298	Dephospho-CoA kinase
Ile247Ile (atc/atA)	2357699	MAB_2306c	Putative oxidoreductase
Gly97Ser (ggc/Agc)	2366402	MAB_2314c	Beta-lactamase-like
Pro301Pro (ccg/ccC)	2367744	MAB_2315	UvrABC system protein A (UvrA protein) excinuclease
Gly374Gly (ggc/ggA)	2397920	MAB_2342	Argininosuccinate synthase ArgG
Pro66Pro (ccc/ccT)	2407549	MAB_2352	Putative 3-methyladenine DNA glycosylase
Ser13Ser (tca/tcG)	2409047	MAB_2354	Tyrosyl-tRNA synthetase (TyrS)
Leu317Leu (ctc/ctT)	2409959	MAB_2354	Tyrosyl-tRNA synthetase (TyrS)
Val209Ile (gtc/Atc)	2413603	MAB_2357	HAD-superfamily hydrolase
Pro100Pro (cct/ccC)	2415347	MAB_2360	Probable inorganic polyphosphate/ATP-NAD kinase
Gly168Gly (ggc/ggT)	2420603	MAB_2364	CTP synthase PyrG
Leu102Leu (ctg/Ttg)	2422120	MAB_2365	Hypothetical MutT/nudix family protein
Asn181Asp (aat/Gat)	2466076	MAB_2408c	Conserved hypothetical protein
Ala209Thr (gcg/Acg)	2477985	MAB_2419c	Hypothetical protein
Gly234Gly (ggc/ggT)	2494939	MAB_2438	Probable oxidoreductase
Ala248Thr (gcc/Acc)	2494979	MAB_2438	Probable oxidoreductase
Glu273Asp (gaa/gaC)	2495056	MAB_2438	Probable oxidoreductase
Leu467Leu (ctg/ctT)	2495638	MAB_2438	Probable oxidoreductase
Val551Gly (gtc/gGc)	2495889	MAB_2438	Probable oxidoreductase
Phe557Phe (ttc/ttT)	2495908	MAB_2438	Probable oxidoreductase
Glu576Glu (gaa/gaG)	2495965	MAB_2438	Probable oxidoreductase
Thr948Ala (acc/Gcc)	2497079	MAB_2438	Probable oxidoreductase
Phe952Phe (ttc/ttT)	2497093	MAB_2438	Probable oxidoreductase
Arg986His (cgt/cAt)	2497194	MAB_2438	Probable oxidoreductase
Gly1222Ser (ggc/Agc)	2497901	MAB_2438	Probable oxidoreductase
	2498016
Arg31Arg (cgc/cgT)	2499054	MAB_2441	Hypothetical protein
Gln127Gln (caa/caG)	2499342	MAB_2441	Hypothetical protein
Ala390Val (gcg/gTg)	2501053	MAB_2443	Competence-damaged protein CinA-like
Val215Val (gtg/gtA)	2501309	MAB_2444c	Conserved hypothetical protein (metal-dependent phosphohydrolase?)
Met54Ile (atg/atT)	2501792	MAB_2444c	Conserved hypothetical protein (metal-dependent phosphohydrolase?)
His46Arg (cat/cGt)	2502119	MAB_2445	Putative transcriptional regulator, AraC family
Asp140Gly (gac/gGc)	2504173	MAB_2447c	Putative transcriptional regulator, TetR family
Thr85Thr (acc/acG)	2504337	MAB_2447c	Putative transcriptional regulator, TetR family
Val145Val (gtg/gtA)	2515088	MAB_2460	Conserved hypothetical protein
Leu224Leu (ctc/ctT)	2515325	MAB_2460	Conserved hypothetical protein
Tyr254Tyr (tac/taT)	2518319	MAB_2463	Putative sulfonate ABC transporter, permease
Ile27Thr (ata/aCa)	2527793	MAB_2475c	Conserved hypothetical protein (Activator of Hsp90 ATPase 1-like?)
Thr420Ile (aca/aTa)	2557561	MAB_2503c	Putative iron-sulfur binding oxidoreductase
Gly175Gly (ggg/ggA)	2558890	MAB_2504c	Conserved hypothetical protein
Ser43Gly (agt/Ggt)	2565591	MAB_2511	Alternative sigma factor SigF
Ser12Gly (agt/Ggt)	2571728	MAB_2520c	Conserved hypothetical protein
Gly22Gly (gga/ggC)	2573521	MAB_2524	Putative Orn/Lys/Arg decarboxylase
Asn263Ser (aat/aGt)	2574243	MAB_2524	Putative Orn/Lys/Arg decarboxylase
Ile330Val (atc/Gtc)	2574443	MAB_2524	Putative Orn/Lys/Arg decarboxylase
	2575441
	2575581
Leu105Leu (ctg/ctT)	2582124	MAB_2535	Probable amino acid transporter
Val149Ile (gtc/Atc)	2582254	MAB_2535	Probable amino acid transporter
Arg313Leu (cgc/cTc)	2591369	MAB_2544c	Putative agmatine deiminase
Leu177Leu (ctc/ctT)	2592756	MAB_2545c	Hypothetical nitrilase/cyanide hydratase and apolipoprotein N-acyltransferase
	2593334
	2602735
Thr189Thr (acg/acA)	2609548	MAB_2564	Probable carbonic anhydrase
Gln236Arg (cag/cGg)	2663707	MAB_2623c	Branched-chain amino acid ABC transporter (LivG)
Ala648Ala (gca/gcC)	2733131	MAB_2689	Probable acyltransferase
Leu375Leu (ctg/ctA)	2734533	MAB_2690	Glycogen operon protein GlgX homolog
Ala36Thr (gcc/Acc)	2736710	MAB_2691c	Probable threonine dehydratase biosynthetic
	2737603
Ser98Ser (tca/tcG)	2737922	MAB_2694	Conserved hypothetical protein
Gln1142Gln (cag/caA)	2739346	MAB_2696c	DNA polymerase III alpha subunit
{11621: 'Ala1071Ala (gca/gcC)', 8120: 'Ala1071Ala (gca/gcT)'}	2739559	MAB_2696c	DNA polymerase III alpha subunit
	2742818
Thr171Ala (acc/Gcc)	2745432	MAB_2700c	Lipoprotein signal peptidase
Gly43Gly (ggc/ggT)	2745814	MAB_2700c	Lipoprotein signal peptidase
Pro442Ser (ccg/Tcg)	2746979	MAB_2702c	DNA polymerase IV family
Asp72Asp (gat/gaC)	2748673	MAB_2704	Conserved hypothetical protein
Ala953Ala (gcg/gcA)	2749417	MAB_2705c	Isoleucyl-tRNA synthetase IleS
Glu791Glu (gag/gaA)	2749903	MAB_2705c	Isoleucyl-tRNA synthetase IleS
Leu69Leu (ctg/Ttg)	2752071	MAB_2705c	Isoleucyl-tRNA synthetase IleS
Asp140Asp (gac/gaT)	2754249	MAB_2707	Putative transcriptional regulator
Asn136Asn (aac/aaT)	2755125	MAB_2708	Conserved hypothetical protein
Arg293Arg (cgc/cgA)	2755596	MAB_2708	Conserved hypothetical protein
Leu747Leu (ttg/ttA)	2757395	MAB_2711c	Probable methylmalonyl-CoA mutase large subunit MutB
Gly713Gly (ggc/ggT)	2757497	MAB_2711c	Probable methylmalonyl-CoA mutase large subunit MutB
Ala452Ala (gcc/gcT)	2758280	MAB_2711c	Probable methylmalonyl-CoA mutase large subunit MutB
Thr38Ala (acc/Gcc)	2759524	MAB_2711c	Probable methylmalonyl-CoA mutase large subunit MutB
Ala170Val (gcg/gTg)	2769312	MAB_2720	Conserved hypothetical protein
Val194Val (gtc/gtA)	2772803	MAB_2724c	Conserved hypothetical protein
Val187Val (gtg/gtC)	2774934	MAB_2726c	Conserved hypothetical protein
Thr14Ala (acc/Gcc)	2775455	MAB_2726c	Conserved hypothetical protein
Asp150Asp (gac/gaT)	2775952	MAB_2727c	Hypothetical invasion protein Inv2
Glu393Glu (gaa/gaG)	2785039	MAB_2736c	Probable macrolide ABC transporter, ATP-binding protein
Ala51Ala (gcg/gcA)	2799975	MAB_2752	Probable ATP-binding protein ABC transporter
Asp181Asp (gat/gaC)	2861155	MAB_2812	Putative transcriptional regulator, TetR family
Thr179Thr (acc/acT)	2868529	MAB_2818c	Putative hydrolase
Gly47Gly (ggc/ggT)	2868925	MAB_2818c	Putative hydrolase
Val1Val (gtg/gtA)	2873563	MAB_2823c	Probable guanylate kinase
Glu358Glu (gag/gaA)	2881959	MAB_2830c	Dihydroorotase PyrC
Arg186Arg (cgg/cgA)	2882475	MAB_2830c	Dihydroorotase PyrC
Thr206Thr (acg/acA)	2883365	MAB_2831c	Aspartate carbamoyltransferase
Thr119Ala (acc/Gcc)	2883628	MAB_2831c	Aspartate carbamoyltransferase
Thr93Thr (acg/acC)	2886338	MAB_2834c	Conserved hypothetical protein (methyltransferase?)
Leu222Leu (ctc/ctT)	2890813	MAB_2841c	3-dehydroquinate synthase AroB
Asp31Asp (gat/gaC)	2891386	MAB_2841c	3-dehydroquinate synthase AroB
Gly12Gly (gga/ggG)	2892086	MAB_2842c	Shikimate kinase (AroK)
Ala366Ala (gcc/gcT)	2892259	MAB_2843c	Chorismate synthase (AroC)
Cys345Cys (tgc/tgT)	2892322	MAB_2843c	Chorismate synthase (AroC)
Gly148Gly (ggc/ggT)	2892913	MAB_2843c	Chorismate synthase (AroC)
Tyr268Tyr (tat/taC)	2901029	MAB_2851c	Alanyl-tRNA synthetase
Thr144Thr (aca/acG)	2906753	MAB_2856c	Conserved hypothetical protein
Arg116Arg (cgg/Agg)	2906839	MAB_2856c	Conserved hypothetical protein
Thr92Ala (acc/Gcc)	2906911	MAB_2856c	Conserved hypothetical protein
Thr83Thr (acc/acT)	2906936	MAB_2856c	Conserved hypothetical protein
Ala40Ala (gcc/gcT)	2907065	MAB_2856c	Conserved hypothetical protein
Gln33Gln (cag/caA)	2907086	MAB_2856c	Conserved hypothetical protein
Ala184Ala (gcc/gcG)	2907540	MAB_2857c	Conserved hypothetical protein (transglutaminase-like domain protein)
Asn92Asn (aat/aaC)	2907816	MAB_2857c	Conserved hypothetical protein (transglutaminase-like domain protein)
Gln41Gln (cag/caA)	2907969	MAB_2857c	Conserved hypothetical protein (transglutaminase-like domain protein)
Ser812Ser (tca/tcG)	2908316	MAB_2858c	Conserved hypothetical protein
Ile620Val (atc/Gtc)	2912225	MAB_2859c	Transglutaminase family protein
Asp49Asp (gat/gaC)	2913936	MAB_2859c	Transglutaminase family protein
	2914157
Ser295Ser (tcg/tcA)	2915591	MAB_2861	Conserved hypothetical protein
Asp181Asp (gac/gaT)	2939982	MAB_2885	Putative transcriptional regulator, TetR-family
Ala67Ala (gcc/gcT)	2940224	MAB_2886c	Hypothetical protein
Val123Val (gtg/gtA)	2940979	MAB_2887	Conserved hypothetical protein
Glu137Glu (gaa/gaG)	2948956	MAB_2897c	Conserved hypothetical protein (HIT family?)
Arg62Cys (cgt/Tgt)	2955647	MAB_2904	Probable pyridoxamine 5'-phosphate oxidase
Ala238Val (gcg/gTg)	2980358	MAB_2925c	Xanthine dehydrogenase family protein
Ala347Ala (gcc/gcT)	2982209	MAB_2927c	Putative hydrolase
Thr313Ile (acc/aTc)	2987547	MAB_2932c	Probable xanthine/uracil permease
Gly294Glu (ggg/gAg)	2987604	MAB_2932c	Probable xanthine/uracil permease
Asn4His (aac/Cac)	2991135	MAB_2935c	Polysaccharide deacetylase family protein
	2991292
Gly74Gly (ggc/ggG)	2991532	MAB_2936	Putative cytosine/purine/uracil/thiamine/ allantoin permease
Ala152Ala (gcg/gcA)	2991766	MAB_2936	Putative cytosine/purine/uracil/thiamine/ allantoin permease
Gly87Gly (ggt/ggC)	2999959	MAB_2943c	Putative oxidoreductase
Lys188Lys (aag/aaA)	3009695	MAB_2953	Hypothetical protein
Pro112Pro (ccc/ccT)	3012539	MAB_2958	Putative transmembrane-transport protein
Phe275Phe (ttc/ttT)	3013028	MAB_2958	Putative transmembrane-transport protein
_502_ (tga/tAa)	3013708	MAB_2958	Putative transmembrane-transport protein
Ala195Ala (gcg/gcA)	3015074	MAB_2960	Conserved hypothetical protein
Arg239Arg (cgc/cgG)	3021737	MAB_2963	Probable fatty-acid-CoA ligase FadD
Asn972Asn (aac/aaT)	3023936	MAB_2963	Probable fatty-acid-CoA ligase FadD
Leu160Leu (ctg/Ttg)	3034682	MAB_2975c	AFG1-like ATPase
Asn50Asp (aac/Gac)	3035012	MAB_2975c	AFG1-like ATPase
Gly68Gly (ggc/ggT)	3035396	MAB_2976	Conserved hypothetical protein (possible reductase)
	3035978
His263His (cac/caT)	3043351	MAB_2983c	Probable chloramphenicol resistance protein
Cys247Cys (tgt/tgC)	3043399	MAB_2983c	Probable chloramphenicol resistance protein
Leu160Leu (ctg/Ttg)	3043662	MAB_2983c	Probable chloramphenicol resistance protein
Ala40Ala (gcc/gcT)	3044916	MAB_2984c	Putative chlorite dismutase
Pro408Ala (ccg/Gcg)	3045183	MAB_2985c	Protoporphyrinogen oxidase HemY'
Pro22Ser (ccg/Tcg)	3048262	MAB_2988	Conserved hypothetical protein (putative exonuclease)
Arg209Arg (cgg/Agg)	3082322	MAB_3030c	Conserved hypothetical protein
Ala205Val (gcc/gTc)	3083183	MAB_3031c	Conserved hypothetical protein
Arg84Arg (cgg/Agg)	3085763	MAB_3033	Conserved hypothetical protein
Asp51Asp (gat/gaC)	3087877	MAB_3035	Conserved hypothetical protein (phenazine biosynthesis?)
Tyr106Tyr (tac/taT)	3088042	MAB_3035	Conserved hypothetical protein (phenazine biosynthesis?)
{26620: 'Asn17Pro (aat/CCt)', 11621: 'Asn17Thr (aat/aCt)'}	3163747	MAB_3123	Putative acyl-CoA dehydrogenase
	3173015
Cys57Cys (tgc/tgT)	3173304	MAB_3132c	Conserved hypothetical protein
Gln397Arg (cag/cGg)	3173523	MAB_3133c	Putative flavohemoprotein
Val270Val (gtg/gtA)	3173903	MAB_3133c	Putative flavohemoprotein
Asp258His (gac/Cac)	3173941	MAB_3133c	Putative flavohemoprotein
Gly117Gly (ggc/ggT)	3175795	MAB_3135c	Transcription elongation protein NusA
Ala115Val (gcc/gTc)	3176368	MAB_3136c	Conserved hypothetical protein
Tyr88Tyr (tac/taT)	3176448	MAB_3136c	Conserved hypothetical protein
Ile52Val (atc/Gtc)	3176558	MAB_3136c	Conserved hypothetical protein
Pro10Ser (ccg/Tcg)	3177345	MAB_3138	Conserved hypothetical protein
Phe58Phe (ttc/ttT)	3203129	MAB_3156c	Probable Cob(I)alamin adenosyltransferase (CobO)
Asp412Gly (gat/gGt)	3236919	MAB_3192c	Putative glycosyl hydrolase (beta-glucosidase)
Thr152Thr (acg/acA)	3280712	MAB_3244	Mercury resistance transport protein/cytochrome c biogenesis protein
{11621: 'Ser463Ser (tcg/tcA)', 62518: 'Ser463Ser (tcg/tcT)'}	3292931	MAB_3254c	Potassium-transporting ATPase A chain
Thr97Thr (acc/acT)	3317368	MAB_3278c	ATP-dependent DNA helicase RecG
Thr109Ile (acc/aTc)	3338013	MAB_3299c	Conserved hypothetical protein
{11621: 'Ile2086Ile (att/atC)', 13022: 'Ile2086Met (att/atG)'}	3357271	MAB_3317c	Probable peptide synthetase NRP
Ala1739Ala (gcc/gcT)	3358312	MAB_3317c	Probable peptide synthetase NRP
Pro1710Pro (ccc/ccT)	3358399	MAB_3317c	Probable peptide synthetase NRP
Ser1652Gly (agt/Ggt)	3358575	MAB_3317c	Probable peptide synthetase NRP
Ala1274Ser (gca/Tca)	3359709	MAB_3317c	Probable peptide synthetase NRP
His1229His (cac/caT)	3359842	MAB_3317c	Probable peptide synthetase NRP
Met1145Ile (atg/atA)	3360094	MAB_3317c	Probable peptide synthetase NRP
Val1017Met (gtg/Atg)	3360480	MAB_3317c	Probable peptide synthetase NRP
Ala905Ala (gcg/gcA)	3360814	MAB_3317c	Probable peptide synthetase NRP
Ala580Thr (gct/Act)	3361791	MAB_3317c	Probable peptide synthetase NRP
Gly215Gly (ggt/ggC)	3362884	MAB_3317c	Probable peptide synthetase NRP
Thr53Thr (act/acG)	3363370	MAB_3317c	Probable peptide synthetase NRP
Gly27Gly (ggc/ggA)	3363448	MAB_3317c	Probable peptide synthetase NRP
	3363710
Gly105Gly (ggg/ggA)	3364129	MAB_3318	Putative regulatory protein
Ile234Val (atc/Gtc)	3364514	MAB_3318	Putative regulatory protein
Arg29Arg (cgc/cgT)	3364987	MAB_3319	Conserved hypothetical protein
His136His (cac/caT)	3365308	MAB_3319	Conserved hypothetical protein
Arg288Arg (cgg/cgT)	3365764	MAB_3319	Conserved hypothetical protein
Ile120Val (atc/Gtc)	3366025	MAB_3320c	Conserved hypothetical protein
Pro218Pro (ccc/ccA)	3366873	MAB_3321c	Ketol-acid reductoisomerase
Arg15Arg (cgt/cgC)	3367482	MAB_3321c	Ketol-acid reductoisomerase
Ser58Ser (tcc/tcG)	3371647	MAB_3325c	Probable saccharopine dehydrogenase
Asp34Glu (gac/gaG)	3371719	MAB_3325c	Probable saccharopine dehydrogenase
Arg191Arg (cgc/cgG)	3372636	MAB_3326c	Probable aminotransferase, class III
Val123Val (gtc/gtA)	3373343	MAB_3327c	Putative transcriptional regulator, AsnC family
Arg59Arg (cgt/cgC)	3373535	MAB_3327c	Putative transcriptional regulator, AsnC family
{26820: 'Ala12Ala (gcc/gcG)', 11621: 'Ala12Ala (gcc/gcT)'}	3373676	MAB_3327c	Putative transcriptional regulator, AsnC family
Val62Val (gtc/gtT)	3374020	MAB_3328	Putative aldehyde dehydrogenase
Arg117Arg (agg/agA)	3374185	MAB_3328	Putative aldehyde dehydrogenase
Pro254Pro (ccg/ccA)	3374596	MAB_3328	Putative aldehyde dehydrogenase
Thr364Thr (aca/acG)	3374926	MAB_3328	Putative aldehyde dehydrogenase
Thr386Thr (acc/acT)	3374992	MAB_3328	Putative aldehyde dehydrogenase
{11621: 'Gly449Gly (ggc/ggG)', 14422: 'Gly449Gly (ggc/ggT)'}	3375181	MAB_3328	Putative aldehyde dehydrogenase
Gly454Gly (ggc/ggT)	3375196	MAB_3328	Putative aldehyde dehydrogenase
Thr478Thr (acc/acG)	3375268	MAB_3328	Putative aldehyde dehydrogenase
Val86Ile (gta/Ata)	3375522	MAB_3329c	Putative transcriptional regulator, MarR family
Ala67Ala (gcg/gcA)	3375577	MAB_3329c	Putative transcriptional regulator, MarR family
Asp23Asp (gat/gaC)	3375923	MAB_3330	Putative salicylate hydroxylase
Thr71Thr (acc/acG)	3379489	MAB_3332c	Conserved hypothetical protein
Gly158Gly (gga/ggG)	3397004	MAB_3348	Conserved hypothetical protein
Ser170Ser (agc/agT)	3398608	MAB_3350	Putative enoyl-CoA hydratase/isomerase
Ala236Thr (gcc/Acc)	3398804	MAB_3350	Putative enoyl-CoA hydratase/isomerase
Gln152Arg (cag/cGg)	3399182	MAB_3351c	Putative nitroreductase
Ala72Gly (gcc/gGc)	3399422	MAB_3351c	Putative nitroreductase
{26620: 'Arg84Arg (cgg/cgC)', 11621: 'Arg84Arg (cgg/cgT)'}	3400416	MAB_3352c	Putative methionine synthase, vitamin-B12 independent
Gly309Ser (ggc/Agc)	3401178	MAB_3353c	Putative xanthine/uracil/vitamin C permease family protein
Ile195Ile (att/atC)	3401518	MAB_3353c	Putative xanthine/uracil/vitamin C permease family protein
Leu192Leu (ctg/Ttg)	3402849	MAB_3354	Probable acyl-[acyl-carrier protein] desaturase DesA1
Gly283Gly (ggt/ggC)	3403124	MAB_3354	Probable acyl-[acyl-carrier protein] desaturase DesA1
Pro25Ser (ccg/Tcg)	3403437	MAB_3355	Putative secreted hydrolase
Pro31Pro (ccc/ccT)	3403457	MAB_3355	Putative secreted hydrolase
Gly59Gly (ggc/ggT)	3403541	MAB_3355	Putative secreted hydrolase
Glu276Glu (gag/gaA)	3404465	MAB_3356c	Probable tRNA (5-methylaminomethyl-2-thiouridylate)-methyltransferase
Thr268Thr (acc/acT)	3404489	MAB_3356c	Probable tRNA (5-methylaminomethyl-2-thiouridylate)-methyltransferase
Ala141Thr (gcg/Acg)	3404872	MAB_3356c	Probable tRNA (5-methylaminomethyl-2-thiouridylate)-methyltransferase
His798Arg (cac/cGc)	3411968	MAB_3361	Putative transcriptional regulator, LuxR family
Ser295Ser (tcc/tcG)	3416108	MAB_3365	Conserved hypothetical protein
Asn276Asn (aac/aaT)	3419013	MAB_3367	Putative fatty-acid-CoA ligase
Ala235Ala (gcg/gcA)	3424702	MAB_3373c	Conserved hypothetical protein
Lys242Lys (aag/aaA)	3427715	MAB_3378c	Conserved hypothetical protein (transferase?)
Arg217Arg (cgg/cgT)	3427790	MAB_3378c	Conserved hypothetical protein (transferase?)
Leu82Leu (ttg/Ctg)	3428197	MAB_3378c	Conserved hypothetical protein (transferase?)
{48120: 'Pro210Ala (ccg/Gcg)', 11621: 'Pro210Thr (ccg/Acg)'}	3429153	MAB_3379	Conserved hypothetical protein
Thr258Met (acg/aTg)	3432004	MAB_3382c	Probable enoyl-CoA hydratase/isomerase
Ala175Ala (gcg/gcA)	3435113	MAB_3385	Conserved hypothetical protein
Glu20Asp (gag/gaC)	3451598	MAB_3403c	Conserved hypothetical protein
Phe165Phe (ttc/ttT)	3452283	MAB_3404c	Probable ribonucleoside-diphosphate reductase beta subunit
Thr224Thr (acc/acA)	3453623	MAB_3405	Putative short chain dehydrogenase/reductase
Arg245Arg (agg/Cgg)	3453684	MAB_3405	Putative short chain dehydrogenase/reductase
Arg52Arg (cgc/cgT)	3453991	MAB_3406	Probable geranylgeranyl reductase
Leu57Leu (ctg/ctA)	3454006	MAB_3406	Probable geranylgeranyl reductase
Ser125Ser (tcg/tcA)	3455417	MAB_3407	Conserved hypothetical protein
Leu240Leu (ctc/ctT)	3455709	MAB_3408c	Conserved hypothetical protein
Ser93Ser (agt/agC)	3456150	MAB_3408c	Conserved hypothetical protein
Ala88Val (gcc/gTc)	3456166	MAB_3408c	Conserved hypothetical protein
Ala18Val (gcc/gTc)	3456376	MAB_3408c	Conserved hypothetical protein
Leu7Leu (ttg/Ctg)	3456410	MAB_3408c	Conserved hypothetical protein
Val133Val (gtt/gtC)	3456793	MAB_3409c	Putative transcriptional regulator, LysR family
Ala50Thr (gcc/Acc)	3457044	MAB_3409c	Putative transcriptional regulator, LysR family
Glu41Glu (gaa/gaG)	3457069	MAB_3409c	Putative transcriptional regulator, LysR family
	3457196
Arg55His (cgc/cAc)	3472713	MAB_3426c	Putative short chain dehydrogenase/reductase
	3474357
Val109Ala (gtg/gCg)	3474719	MAB_3429	Putative integral membrane protein
Gly63Gly (gga/ggG)	3476317	MAB_3430c	Conserved hypothetical protein
Arg237Arg (cga/cgG)	3477854	MAB_3432c	Probable cytosine permease
Ala223Ala (gcc/gcT)	3479116	MAB_3433c	Conserved hypothetical protein
Ser72Ser (tcc/tcG)	3480302	MAB_3435	Putative acyl-CoA ligase
Ser155Thr (tcg/Acg)	3480549	MAB_3435	Putative acyl-CoA ligase
Pro184Pro (ccc/ccT)	3480638	MAB_3435	Putative acyl-CoA ligase
Leu65Leu (ctg/Ttg)	3481799	MAB_3436	Hypothetical protein
Pro111Pro (ccg/ccA)	3484651	MAB_3440c	Putative short-chain dehydrogenase/reductase
Cys153Cys (tgc/tgT)	3485443	MAB_3441c	NAD-dependent deacetylase (regulatory protein Sir2 homolog)
Val21Ala (gtc/gCc)	3486578	MAB_3443	Hypothetical protein
Thr50Ser (acc/aGc)	3486665	MAB_3443	Hypothetical protein
Val269Val (gtc/gtT)	3487190	MAB_3444c	Conserved hypothetical protein
Val76Ala (gtg/gCg)	3487770	MAB_3444c	Conserved hypothetical protein
Ala34Ala (gcc/gcA)	3487895	MAB_3444c	Conserved hypothetical protein
Leu89Leu (ctg/ctT)	3488288	MAB_3445c	Hypothetical protein
Leu55Leu (ctc/ctG)	3490058	MAB_3447c	Putative lipase/esterase
Leu264Leu (ctg/ctT)	3491279	MAB_3448	Putative acetyltransferase
Ala332Ala (gcg/gcA)	3491483	MAB_3448	Putative acetyltransferase
Ala242Ala (gca/gcG)	3492515	MAB_3449c	Putative transporter
Tyr46Tyr (tac/taT)	3493103	MAB_3449c	Putative transporter
His466Tyr (cac/Tac)	3495379	MAB_3452c	Probable carboxylesterase LipT
Ala437Val (gcc/gTc)	3495465	MAB_3452c	Probable carboxylesterase LipT
Leu415Leu (ctg/Ttg)	3495532	MAB_3452c	Probable carboxylesterase LipT
Ala273Ala (gcc/gcT)	3495956	MAB_3452c	Probable carboxylesterase LipT
Thr84Ser (acc/aGc)	3501927	MAB_3457	Conserved hypothetical protein
Ser217Ser (agc/agT)	3502597	MAB_3458c	Putative LysR-family transcriptional regulator
Arg53Arg (cgt/cgC)	3503495	MAB_3459	Putative cytidine/deoxycytidylate deaminase
His151His (cat/caC)	3503789	MAB_3459	Putative cytidine/deoxycytidylate deaminase
Gly156Arg (ggg/Cgg)	3503802	MAB_3459	Putative cytidine/deoxycytidylate deaminase
Asn23Asn (aat/aaC)	3506725	MAB_3463	Putative O-methyltransferase, family 3
Pro191Gln (cca/cAa)	3507228	MAB_3463	Putative O-methyltransferase, family 3
Val430Ala (gta/gCa)	3510606	MAB_3470c	Probable acetolactate synthase large subunit IlvB
Ser191Gly (agt/Ggt)	3512548	MAB_3471	Succinate-semialdehyde dehydrogenase
Ala204Ala (gcc/gcT)	3512589	MAB_3471	Succinate-semialdehyde dehydrogenase
Arg257Arg (aga/agG)	3512748	MAB_3471	Succinate-semialdehyde dehydrogenase
Ala290Ala (gcc/gcT)	3512847	MAB_3471	Succinate-semialdehyde dehydrogenase
Ser86Ser (tcg/tcA)	3514153	MAB_3472	Hypothetical protein
Gly193Gly (ggg/ggC)	3517625	MAB_3477c	MscS Mechanosensitive ion channel
Leu137Leu (ttg/ttA)	3517793	MAB_3477c	MscS Mechanosensitive ion channel
Ser118Ser (tcc/tcT)	3518946	MAB_3478c	Peptide chain release factor 2 (PrfB)
Gly65Gly (ggg/ggT)	3521299	MAB_3481	Probable acyl-CoA dehydrogenase FadE
Ala325Ala (gca/gcG)	3522079	MAB_3481	Probable acyl-CoA dehydrogenase FadE
Ala201Ala (gcg/gcA)	3523601	MAB_3482	NADPH-ferredoxin reductase FprA
Arg121Arg (cgt/cgC)	3524792	MAB_3483	Putative oxygenase
Asp271Asp (gac/gaT)	3525242	MAB_3483	Putative oxygenase
Asp22Asp (gac/gaT)	3526479	MAB_3485	Probable monophosphatase
Pro89Pro (ccc/ccT)	3526680	MAB_3485	Probable monophosphatase
Ile107Ile (atc/atT)	3526734	MAB_3485	Probable monophosphatase
Asn251Asn (aat/aaC)	3527166	MAB_3485	Probable monophosphatase
His115Gln (cat/caG)	3534801	MAB_3492c	Conserved hypothetical protein
	3535376
Gly849Gly (ggg/ggA)	3538625	MAB_3498c	Conserved hypothetical protein
Ser824Ser (tcg/tcA)	3538700	MAB_3498c	Conserved hypothetical protein
Tyr705Tyr (tac/taT)	3539057	MAB_3498c	Conserved hypothetical protein
	3541285
Leu296Leu (ctg/Ttg)	3541436	MAB_3499c	Conserved hypothetical protein
Pro130Ala (ccc/Gcc)	3542771	MAB_3500	Conserved hypothetical protein
Ala289Ala (gcc/gcT)	3543748	MAB_3501	Conserved hypothetical protein
Leu327Leu (ctg/ctA)	3543862	MAB_3501	Conserved hypothetical protein
{10221: 'Ala280Ala (gca/gcC)', 11621: 'Ala280Ala (gca/gcG)'}	3547508	MAB_3504	Putative ABC transporter, ATP-binding protein
Asp299Asp (gac/gaT)	3547565	MAB_3504	Putative ABC transporter, ATP-binding protein
Cys187Cys (tgc/tgT)	3552107	MAB_3510c	Putative dienelactone hydrolase
Asn25Asn (aac/aaT)	3556022	MAB_3513c	Putative NADH pyrophosphatase/NUDIX hydrolase
Val259Val (gtg/gtC)	3556407	MAB_3514c	Possible transmembrane cation transporter
Leu1027Leu (ctg/Ttg)	3557446	MAB_3515c	Probable ATP-dependent DNA helicase
Ala832Ala (gcc/gcT)	3558029	MAB_3515c	Probable ATP-dependent DNA helicase
Gly769Gly (ggg/ggC)	3558218	MAB_3515c	Probable ATP-dependent DNA helicase
Arg696His (cgc/cAc)	3558438	MAB_3515c	Probable ATP-dependent DNA helicase
Ala411Ala (gcg/gcA)	3562465	MAB_3516c	Probable ATP-dependent DNA helicase
Ala361Val (gcg/gTg)	3562616	MAB_3516c	Probable ATP-dependent DNA helicase
Pro6Pro (ccc/ccA)	3563680	MAB_3516c	Probable ATP-dependent DNA helicase
	3563758
Leu319Leu (ctg/ctA)	3568726	MAB_3522c	Probable nitrite reductase
Leu75Leu (ctt/ctC)	3569458	MAB_3522c	Probable nitrite reductase
Gln31Gln (cag/caA)	3569590	MAB_3522c	Probable nitrite reductase
Leu408Leu (ttg/Ctg)	3569912	MAB_3523c	Probable integral membrane nitrite extrusion protein NarK3
Gly377Gly (ggc/ggT)	3570003	MAB_3523c	Probable integral membrane nitrite extrusion protein NarK3
Pro137Thr (ccc/Acc)	3576254	MAB_3529	Conserved hypothetical protein
Arg61His (cgt/cAt)	3579292	MAB_3532	Conserved hypothetical protein
Leu161Leu (ctg/Ttg)	3580667	MAB_3533c	Putative cobyrinic acid a,c-diamide synthase
His24His (cat/caC)	3581280	MAB_3534	Possible phosphoglycerate mutase EntD
Arg107Arg (cgc/cgT)	3582142	MAB_3535	Probable isochorismate synthase EntC
Glu330Glu (gag/gaA)	3594478	MAB_3549c	Putative oxidoreductase
Ala289Ala (gcc/gcT)	3594601	MAB_3549c	Putative oxidoreductase
Asn135Asn (aac/aaT)	3597102	MAB_3551c	Conserved hypothetical protein
Asn58Tyr (aac/Tac)	3650512	MAB_3599c	Putative amino acid permease
Ala260Ala (gcc/gcG)	3652131	MAB_3601c	Probable mannose-6-phosphate isomerase ManA
Pro193Pro (ccc/ccT)	3652332	MAB_3601c	Probable mannose-6-phosphate isomerase ManA
Leu335Leu (ctt/ctC)	3652970	MAB_3602c	Conserved hypothetical protein
Arg199Arg (cgc/cgT)	3653378	MAB_3602c	Conserved hypothetical protein
Arg286Arg (cgg/cgC)	3654526	MAB_3603c	Probable phosphomannomutase
Asp147Asp (gac/gaT)	3654943	MAB_3603c	Probable phosphomannomutase
His149Tyr (cac/Tac)	3656563	MAB_3605	Conserved hypothetical protein
Ala208Ala (gcc/gcT)	3658891	MAB_3608	F420-0:gamma-glutamyl ligase
	3670822
Ala264Ala (gcg/gcA)	3671025	MAB_3622c	Putative quinone oxidoreductase
Pro42Pro (ccc/ccT)	3672042	MAB_3623	Probable transcriptional regulatory, AraC family
Gly122Gly (ggg/ggA)	3674653	MAB_3626c	Possible biotin--acetyl-CoA-carboxylase ligase (BirA bifunctional protein)
Glu114Gln (gaa/Caa)	3681982	MAB_3633	Maf-like protein
Ala283Ser (gcc/Tcc)	3682489	MAB_3633	Maf-like protein
Ala116Ser (gcc/Tcc)	3686241	MAB_3636c	Probable acyl-CoA dehydrogenase
Ala92Glu (gca/gAa)	3687319	MAB_3637c	Putative aminoglycoside phosphotransferase
Thr35Thr (acc/acT)	3688017	MAB_3639	Putative luciferase-like protein
Thr252Thr (acg/acC)	3709560	MAB_3656c	Probable dihydrolipoamide dehydrogenase LpdA
	3719126
Asp116Tyr (gac/Tac)	3719867	MAB_3667	Conserved hypothetical protein
Asp362Asn (gac/Aac)	3735188	MAB_3681	Probable penicillin-binding protein DacB1
Leu213Leu (ctg/ctT)	3736823	MAB_3683c	Tryptophanyl-tRNA synthetase (TrpS)
Thr200Met (acg/aTg)	3736863	MAB_3683c	Tryptophanyl-tRNA synthetase (TrpS)
Tyr49Tyr (tac/taT)	3738647	MAB_3685	Conserved hypothetical protein
Gly407Gly (ggc/ggT)	3740477	MAB_3686c	Probable isocitrate dehydrogenase
Arg328Arg (cgg/cgA)	3740714	MAB_3686c	Probable isocitrate dehydrogenase
Ala421Ala (gcc/gcA)	3743474	MAB_3687	Probable o-acetylhomoserine sulfhydrylase MetC (homocysteine synthase)
Gly223Arg (ggg/Cgg)	3744236	MAB_3688	Homoserine O-acetyltransferase
{14422: 'Gly257Gly (ggc/ggA)', 11621: 'Gly257Gly (ggc/ggT)'}	3744340	MAB_3688	Homoserine O-acetyltransferase
Gly314Asp (ggc/gAc)	3744510	MAB_3688	Homoserine O-acetyltransferase
Arg393Arg (cgc/cgA)	3752081	MAB_3698	Putative ABC transporter, ATP-binding protein
Arg35His (cgc/cAc)	3759059	MAB_3703c	Error-prone DNA polymerase
Ile79Ile (att/atC)	3762090	MAB_3707c	Hypothetical protein
Thr338Pro (aca/Cca)	3766665	MAB_3711	Putative nucleoside hydrolase IunH
Asp394Glu (gat/gaG)	3767058	MAB_3712c	Conserved hypothetical protein
Ala255Val (gcg/gTg)	3770187	MAB_3715c	Putative two-component system sensor kinase
Asn148Asn (aac/aaT)	3776795	MAB_3720c	Putative inosine-5'-monophosphate dehydrognase GuaB3
Ala71Ala (gcc/gcG)	3777026	MAB_3720c	Putative inosine-5'-monophosphate dehydrognase GuaB3
Asp113Asp (gat/gaC)	3779301	MAB_3722	Conserved hypothetical protein
Ala15Ala (gcc/gcT)	3782203	MAB_3725c	Conserved hypothetical protein
Leu14Val (ctc/Gtc)	3783257	MAB_3727c	Hypothetical protein
Leu73Leu (ctg/Ttg)	3788016	MAB_3733c	Conserved hypothetical protein
Glu8Glu (gaa/gaG)	3789243	MAB_3734c	Probable O-sialoglycoprotein endopeptidase
Leu131Leu (ctg/ctA)	3789354	MAB_3735c	Probable ribosomal-protein-alanine acetyltransferase RimI
Val110Val (gta/gtG)	3789417	MAB_3735c	Probable ribosomal-protein-alanine acetyltransferase RimI
Thr54Met (acg/aTg)	3789586	MAB_3735c	Probable ribosomal-protein-alanine acetyltransferase RimI
Arg178Cys (cgc/Tgc)	3789835	MAB_3736c	Conserved hypothetical protein
Met304Leu (atg/Ctg)	3791009	MAB_3738c	Putative hydrolase alpha/beta fold
Gly261Ser (ggc/Agc)	3792348	MAB_3739c	Alanine racemase
Ala225Ala (gcg/gcA)	3792454	MAB_3739c	Alanine racemase
Thr101Thr (acg/acC)	3794272	MAB_3740c	Probable glutamate decarboxylase GadB
Leu66Leu (ctg/Ttg)	3794379	MAB_3740c	Probable glutamate decarboxylase GadB
{58020: 'Thr390Thr (acc/acA)', 11621: 'Thr390Thr (acc/acT)'}	3794852	MAB_3741c	Conserved hypothetical protein
Ala134Thr (gct/Act)	3795622	MAB_3741c	Conserved hypothetical protein
	3798845
Leu64Leu (ctg/ctC)	3802234	MAB_3748	Putative luciferase-like oxidoreductase
Leu215Leu (ctg/ctC)	3802687	MAB_3748	Putative luciferase-like oxidoreductase
Lys462Lys (aag/aaA)	3804526	MAB_3749	Putative phosphodiesterase/alkaline phosphatase
Ala261Thr (gcg/Acg)	3805188	MAB_3750c	Phosphoglucosamine mutase MrsA
Ile250Ile (atc/atT)	3805219	MAB_3750c	Phosphoglucosamine mutase MrsA
Gly209Gly (ggc/ggT)	3805342	MAB_3750c	Phosphoglucosamine mutase MrsA
Arg65Arg (cgc/cgT)	3806395	MAB_3751c	30s ribosomal protein S9
Pro253Leu (ccg/cTg)	3808699	MAB_3755c	Conserved hypothetical protein
Asn815Asn (aat/aaC)	3810944	MAB_3756c	Putative FtsK/SpoIIIE family protein
Pro40Pro (ccg/ccC)	3815368	MAB_3758	Putative protease
Pro47Pro (ccc/ccG)	3825419	MAB_3767c	Hypothetical protein
Glu228Glu (gag/gaA)	3827473	MAB_3770c	DNA-directed RNA polymerase alpha chain RpoA
	3830333
Glu112Glu (gaa/gaG)	3832151	MAB_3776	Hypothetical protein
Gln159Arg (cag/cGg)	3834411	MAB_3778	Conserved hypothetical protein
Ala206Ala (gcc/gcT)	3840883	MAB_3785c	Probable conserved lipoprotein LppF
Thr68Thr (acc/acA)	3841297	MAB_3785c	Probable conserved lipoprotein LppF
Asp213Gly (gac/gGc)	3841726	MAB_3786c	Hypothetical protein
Thr156Thr (acc/acT)	3844119	MAB_3788c	Conserved hypothetical protein
	3844640
Gly426Gly (ggg/ggT)	3853562	MAB_3800c	Probable glutamate dehydrogenase
Glu417Ala (gag/gCg)	3853590	MAB_3800c	Probable glutamate dehydrogenase
Ala132Ala (gcg/gcC)	3855810	MAB_3802c	Hypothetical protein
Leu125Leu (ctg/ctA)	3855831	MAB_3802c	Hypothetical protein
Ala85Pro (gcc/Ccc)	3855953	MAB_3802c	Hypothetical protein
Thr96Thr (acc/acT)	3859116	MAB_3807c	50S ribosomal protein L14
Gln225Arg (caa/cGa)	3860304	MAB_3808c	Probable dicarboxylic acid transport integral membrane protein KgtP
Ser75Phe (tcc/tTc)	3861762	MAB_3809c	Probable cutinase Cut4
Val77Val (gtc/gtA)	3863185	MAB_3811c	30S ribosomal protein S17
Ile43Val (atc/Gtc)	3868966	MAB_3823	Pyridoxamine 5'-phosphate oxidase
Ala487Thr (gcc/Acc)	3871414	MAB_3826c	Conserved hypothetical protein
Asp201Asp (gat/gaC)	3873103	MAB_3827c	Ethanolamine ammonia-lyase, small subunit
Phe424Phe (ttc/ttT)	3873834	MAB_3828c	Ethanolamine ammonia-lyase, large subunit
Leu229Leu (ctc/ctT)	3874419	MAB_3828c	Ethanolamine ammonia-lyase, large subunit
Val186Val (gtg/gtA)	3891468	MAB_3845c	Conserved hypothetical protein
Lys132Lys (aag/aaA)	3891630	MAB_3845c	Conserved hypothetical protein
Thr127Thr (acc/acT)	3891645	MAB_3845c	Conserved hypothetical protein
Ala35Ala (gcg/gcT)	3900221	MAB_3852c	Putative transcriptional regulator, TetR family
Leu154Phe (ttg/ttC)	3906382	MAB_3860c	Probable acyl-CoA dehydrogenase FadE
Arg211Gln (cgg/cAg)	3940392	MAB_3888	Putative RNA polymerase sigma-70 factor
Glu460Asp (gag/gaC)	3943892	MAB_3890c	Probable histidine kinase response regulator
Pro75Ala (ccc/Gcc)	3956247	MAB_3905	Hypothetical protein
Ser594Ser (tct/tcG)	3957629	MAB_3907c	Putative regulatory protein, LuxR
Asp24Asn (gac/Aac)	3964159	MAB_3911	Conserved hypothetical protein
Ala62Ala (gcg/gcA)	3964275	MAB_3911	Conserved hypothetical protein
Ala147Val (gcg/gTg)	3964529	MAB_3911	Conserved hypothetical protein
Ala179Ala (gcc/gcT)	3964626	MAB_3911	Conserved hypothetical protein
Arg34Arg (cgc/cgT)	3966198	MAB_3913	Putative translocator
Gln115Pro (cag/cCg)	3966440	MAB_3913	Putative translocator
Ile215Ile (atc/atA)	3967169	MAB_3914c	Probable oxidoreductase
Gly28Gly (gga/ggG)	3967730	MAB_3914c	Probable oxidoreductase
Gln33Gln (cag/caA)	3967969	MAB_3915	Probable glycerol-3-phosphate dehydrogenase 2
Thr56Thr (acc/acA)	3972023	MAB_3919c	Putative short chain dehydrogenase/reductase
Asn3Asn (aac/aaT)	3972182	MAB_3919c	Putative short chain dehydrogenase/reductase
	3974946
Lys68Lys (aag/aaA)	3975785	MAB_3922c	Conserved hypothetical protein
Gly142Gly (ggc/ggT)	3978017	MAB_3926	Conserved hypothetical protein
Gly236Gly (ggg/ggT)	3978486	MAB_3927c	Probable protease HtpX homolog
Leu135Leu (ctg/ctA)	3978789	MAB_3927c	Probable protease HtpX homolog
Ala104Ala (gcc/gcT)	3978882	MAB_3927c	Probable protease HtpX homolog
	3979226
Ala197Ala (gcg/gcA)	3981643	MAB_3930c	Ubiquinone/menaquinone biosynthesis methlytransferase UbiE
Ser79Ser (tcc/tcT)	3985370	MAB_3933c	Probable bifunctional menaquinone biosynthesis protein MenD
Asp40Ala (gac/gCc)	3985488	MAB_3933c	Probable bifunctional menaquinone biosynthesis protein MenD
Gly242Gly (ggc/ggT)	3985730	MAB_3934c	Possible hydrolase, alpha/beta fold
Asp212Asn (gac/Aac)	3985822	MAB_3934c	Possible hydrolase, alpha/beta fold
Thr29Asn (acc/aAc)	3987350	MAB_3935c	Probable O-succinylbenzoate synthase MenC
Asp150Asp (gat/gaC)	3989072	MAB_3938	Putative Clp protease subunit
Leu223Leu (ctg/ctA)	3989291	MAB_3938	Putative Clp protease subunit
Thr232Ala (acc/Gcc)	3989316	MAB_3938	Putative Clp protease subunit
Lys13Arg (aaa/aGa)	3989394	MAB_3939	Conserved hypothetical protein
Asp145Asp (gat/gaC)	3989791	MAB_3939	Conserved hypothetical protein
Thr284Thr (acc/acG)	3990133	MAB_3940c	Conserved hypothetical protein
Pro93Gln (ccg/cAg)	3990707	MAB_3940c	Conserved hypothetical protein
Leu312Leu (ttg/Ctg)	3991064	MAB_3941c	Conserved hypothetical protein
Val272Val (gtc/gtG)	3991182	MAB_3941c	Conserved hypothetical protein
Thr189Thr (acc/acG)	3991431	MAB_3941c	Conserved hypothetical protein
Pro19Pro (ccg/ccA)	3993759	MAB_3945	Probable naphthoate synthase MenB (dihydroxynaphthoic acid synthetase)
Ser99Ser (agc/agT)	3995273	MAB_3946c	Putative short chain dehydrogenase/reductase
Val76Val (gtc/gtT)	3995342	MAB_3946c	Putative short chain dehydrogenase/reductase
Tyr51Tyr (tac/taT)	3995417	MAB_3946c	Putative short chain dehydrogenase/reductase
Leu19Leu (tta/ttG)	3996674	MAB_3948	Conserved hypothetical protein
Val129Val (gtg/gtA)	3999653	MAB_3952	Possible O-succinylbenzoic acid--CoA ligase MenE
Gly6Gly (ggt/ggC)	4002731	MAB_3956c	Probable 5'-methylthioadenosine phosphorylase
Thr476Thr (acg/acA)	4018315	MAB_3972c	Conserved hypothetical protein
Leu109Leu (ctc/ctT)	4032197	MAB_3984c	Putative metal transporter ATPase
His87Arg (cat/cGt)	4033378	MAB_3986c	Hypothetical protein
Phe67Phe (ttc/ttT)	4033437	MAB_3986c	Hypothetical protein
Gln200Arg (cag/cGg)	4039743	MAB_3993c	Glutamyl-tRNA reductase (HemA)
Pro358Pro (ccc/ccT)	4051564	MAB_4006	Putative lipase/esterase/beta-lactamase
Ala11Ala (gcc/gcT)	4052641	MAB_4007c	Ribonucleoside-diphosphate reductase, beta subunit
Val224Val (gtg/gtT)	4053851	MAB_4010c	Conserved hypothetical protein
Pro5Pro (ccc/ccT)	4054508	MAB_4010c	Conserved hypothetical protein
Leu360Leu (ctg/ctA)	4055567	MAB_4012c	Conserved hypothetical protein
Ala35Ala (gcg/gcA)	4057547	MAB_4013c	Conserved hypothetical protein (phosphatase?)
Asn170Asn (aac/aaT)	4066055	MAB_4021c	Conserved hypothetical protein
Ser111Ser (agc/agT)	4066232	MAB_4021c	Conserved hypothetical protein
Ser77Ser (tcc/tcT)	4069742	MAB_4024c	Probable monooxygenase
Thr70Thr (acc/acT)	4073244	MAB_4028	Putative YrbE family protein
Pro3Pro (ccc/ccT)	4078010	MAB_4033	Putative Mce family protein
Lys153Lys (aag/aaA)	4082654	MAB_4037	Hypothetical protein
Thr139Thr (aca/acG)	4085535	MAB_4040c	Conserved hypothetical protein
Val110Val (gtc/gtT)	4086095	MAB_4041c	Hypothetical protein
Gly42Gly (ggg/ggC)	4087871	MAB_4042c	Probable monooxygenase
Arg133Arg (cgg/cgC)	4088452	MAB_4043c	Probable short-chain dehydrogenase/reductase
Ala328Ala (gcc/gcT)	4090310	MAB_4045c	Probable ATP-binding protein ABC transporter
Leu145Leu (ctt/ctC)	4092267	MAB_4046c	Putative transcriptional regulator, TetR family
Pro337Pro (ccc/ccA)	4102705	MAB_4055c	Putative acyl-CoA synthetase
Val199Val (gtg/gtC)	4103119	MAB_4055c	Putative acyl-CoA synthetase
Ala107Ala (gcc/gcT)	4103395	MAB_4055c	Putative acyl-CoA synthetase
Val266Ile (gtt/Att)	4104819	MAB_4057c	Hypothetical glycosyl transferase
	4108816
	4110268
Thr39Ile (aca/aTa)	4111461	MAB_4064	Major facilitator family transporter
Asp325Asn (gat/Aat)	4112318	MAB_4064	Major facilitator family transporter
Thr194Thr (acg/acA)	4112996	MAB_4066c	UDP-N-acetylenolpyruvoylglucosamine reductase MurB
Met51Thr (atg/aCg)	4115600	MAB_4069c	Conserved hypothetical protein
Arg143His (cgc/cAc)	4117572	MAB_4071	Hypothetical protein
{11621: 'Gly549Arg (ggt/Cgt)', 26620: 'Gly549Ser (ggt/Agt)'}	4118850	MAB_4073c	Conserved hypothetical protein
Arg138Arg (cgc/cgT)	4139989	MAB_4095c	Isocitrate lyase (AceA)
Gly25Gly (ggc/ggG)	4140328	MAB_4095c	Isocitrate lyase (AceA)
	4140439
Val117Ile (gtc/Atc)	4141138	MAB_4096c	Conserved hypothetical protein
Ala33Ala (gca/gcG)	4141388	MAB_4096c	Conserved hypothetical protein
	4161738
Asn210Asp (aat/Gat)	4186742	MAB_4122	Putative amino acid permease
Ala258Val (gca/gTa)	4197863	MAB_4133c	Conserved hypothetical protein
Leu182Leu (ttg/Ctg)	4198092	MAB_4133c	Conserved hypothetical protein
Ala23Ala (gct/gcC)	4198567	MAB_4133c	Conserved hypothetical protein
	4198650
	4198664
Pro438Pro (ccc/ccT)	4200138	MAB_4134	Putative lipase
Ala444Ala (gcc/gcG)	4200156	MAB_4134	Putative lipase
{71419: 'Val150Val (gtc/gtG)', 11621: 'Val150Val (gtc/gtT)'}	4200591	MAB_4135c	Conserved hypothetical protein
Arg47Arg (cgc/cgT)	4200900	MAB_4135c	Conserved hypothetical protein
Tyr39Tyr (tac/taT)	4200924	MAB_4135c	Conserved hypothetical protein
Gly446Gly (ggg/ggC)	4201291	MAB_4136c	Putative aldehyde dehydrogenase
Val405Val (gtt/gtC)	4201414	MAB_4136c	Putative aldehyde dehydrogenase
Arg20Arg (cgc/cgT)	4202569	MAB_4136c	Putative aldehyde dehydrogenase
	4205705
	4205745
Gly32Gly (ggc/ggG)	4208336	MAB_4142c	Conserved hypothetical protein
Ala55Gly (gcc/gGc)	4208650	MAB_4143c	Putative anti-ECFsigma factor, ChrR
Gly454Gly (gga/ggG)	4210446	MAB_4145	Probable alpha,alpha-trehalose-phosphate synthase
Gly149Gly (gga/ggG)	4210629	MAB_4146c	Hypothetical MCE-family protein
Val31Val (gtc/gtA)	4210983	MAB_4146c	Hypothetical MCE-family protein
Arg239Arg (cga/Aga)	4212564	MAB_4148c	Hypothetical MCE-family protein
{11621: 'Ala21Ala (gcc/gcG)', 10221: 'Ala21Ala (gcc/gcT)'}	4213216	MAB_4148c	Hypothetical MCE-family protein
Val38Ile (gtc/Atc)	4215724	MAB_4150c	Hypothetical MCE-family protein
Gly167Gly (gga/ggG)	4217417	MAB_4152c	Hypothetical MCE-family protein
Glu127Glu (gag/gaA)	4217537	MAB_4152c	Hypothetical MCE-family protein
Lys62Lys (aag/aaA)	4243073	MAB_4177c	Conserved hypothetical protein
Thr229Thr (acc/acG)	4243372	MAB_4178c	Probable Short-chain dehydrogenase/reductase
	4245299
Arg222Arg (cgc/cgT)	4249771	MAB_4183c	Possible carboxylate-amine ligase
Ala79Thr (gcc/Acc)	4250202	MAB_4183c	Possible carboxylate-amine ligase
Gly140Gly (ggc/ggA)	4250742	MAB_4184c	Superoxide dismutase [Cu-Zn] precursor
Leu74Leu (ctg/Ttg)	4250942	MAB_4184c	Superoxide dismutase [Cu-Zn] precursor
Ala47Pro (gcg/Ccg)	4251023	MAB_4184c	Superoxide dismutase [Cu-Zn] precursor
Asp112Asn (gat/Aat)	4253201	MAB_4188	Conserved hypothetical protein (acetyltransferase?)
Ala44Thr (gct/Act)	4254836	MAB_4190	Conserved hypothetical protein
Ile340Thr (att/aCt)	4255725	MAB_4190	Conserved hypothetical protein
Thr142Ile (acc/aTc)	4257628	MAB_4193	Hypothetical protein
Ser300Ser (agc/agT)	4258159	MAB_4194c	Conserved hypothetical protein
Pro227Ser (ccg/Tcg)	4260135	MAB_4195c	Putative major facilitator superfamily
Ala119Ala (gcg/gcA)	4260457	MAB_4195c	Putative major facilitator superfamily
Leu69Leu (ctc/ctT)	4260607	MAB_4195c	Putative major facilitator superfamily
	4260898
Val77Met (gtg/Atg)	4264581	MAB_4199	Putative oxidoreductase
Asp27Asp (gac/gaT)	4268909	MAB_4203	Putative aldehyde dehydrogenase
Ser43Ser (tcc/tcT)	4268957	MAB_4203	Putative aldehyde dehydrogenase
Pro211Pro (ccc/ccT)	4270900	MAB_4204	Probable copper amine oxidase
Cys493Cys (tgc/tgT)	4271746	MAB_4204	Probable copper amine oxidase
Thr83Thr (acg/acC)	4272459	MAB_4205	Conserved hypothetical protein
Thr49Thr (acg/acA)	4273240	MAB_4206	Putative amino acid transporter
Ser35Ser (tcg/tcA)	4274930	MAB_4207	4-aminobutyrate aminotransferase (GabT)
Gly167Gly (ggg/ggA)	4278116	MAB_4209c	Putative dioxygenase
Ser235Ser (tcg/tcC)	4284060	MAB_4215c	Putative ABC transporter, ATP-binding protein
Ala194Ala (gca/gcC)	4284183	MAB_4215c	Putative ABC transporter, ATP-binding protein
Val305Val (gtg/gtA)	4302453	MAB_4232c	Putative oxygenase
His193His (cac/caT)	4303901	MAB_4233c	Putative monooxygenase (luciferase-like)
Ala305Thr (gcg/Acg)	4304622	MAB_4234c	Putative FMNH2-utilizing oxygenase
Pro242Pro (ccg/ccT)	4307040	MAB_4237c	Putative amino acid ABC transporter, ATP-binding protein
Arg285Arg (cgg/cgA)	4307789	MAB_4238c	Putative amino acid ABC transporter, permease protein
Thr108Thr (acc/acG)	4326328	MAB_4255	Conserved hypothetical protein
Gln195Gln (caa/caG)	4327751	MAB_4257c	Conserved hypothetical protein (glycoside hydrolase?)
Thr285Thr (acg/acC)	4329140	MAB_4259c	Conserved hypothetical protein
Thr115Thr (acc/acA)	4331809	MAB_4262	Putative membrane protein, MmpS
Gly194Gly (ggc/ggT)	4332513	MAB_4263	Putative membrane protein, MmpL
Glu441Glu (gaa/gaG)	4333254	MAB_4263	Putative membrane protein, MmpL
Glu723Glu (gag/gaA)	4334100	MAB_4263	Putative membrane protein, MmpL
Ile914Ile (atc/atT)	4334673	MAB_4263	Putative membrane protein, MmpL
Pro924Ala (ccg/Gcg)	4334701	MAB_4263	Putative membrane protein, MmpL
{11621: 'Leu423Leu (ctt/ctC)', 62518: 'Leu423Leu (ctt/ctG)'}	4336884	MAB_4265c	Chaperone ClpB
Gln134Gln (cag/caA)	4337751	MAB_4265c	Chaperone ClpB
Leu9Met (ctg/Atg)	4340651	MAB_4269	Probable monooxygenase
Ser267Ser (tcc/tcG)	4341427	MAB_4269	Probable monooxygenase
{11621: 'Thr402Thr (acc/acA)', 26620: 'Thr402Thr (acc/acG)'}	4344764	MAB_4273c	Chaperone protein DnaK (Hsp 70)
Leu199Leu (ctc/ctT)	4345373	MAB_4273c	Chaperone protein DnaK (Hsp 70)
Lys108Lys (aag/aaA)	4346524	MAB_4274c	Conserved hypothetical protein
Ile205Val (atc/Gtc)	4347790	MAB_4275c	Conserved hypothetical protein (Mercury resistance transport protein?)
	4350000
Glu176Glu (gag/gaA)	4352262	MAB_4281c	Conserved hypothetical protein
Ile216Ile (atc/atT)	4353640	MAB_4282c	Isoniazid inductible gene protein IniC
Leu457Leu (ttg/Ctg)	4354799	MAB_4283c	Conserved hypothetical protein (isoniazid inductible gene protein IniA?)
Thr308Thr (acc/acT)	4355244	MAB_4283c	Conserved hypothetical protein (isoniazid inductible gene protein IniA?)
Gln205Gln (cag/caA)	4355553	MAB_4283c	Conserved hypothetical protein (isoniazid inductible gene protein IniA?)
	4356170
Asp3Asp (gat/gaC)	4359395	MAB_4286	Putative integral membrane cytochrome c biogenesis protein
Ile441Ile (atc/atT)	4365983	MAB_4292	Putative transcriptional regulator, LuxR family
	4371551
Thr52Thr (acg/acA)	4377049	MAB_4300	Putative hydrolase, alpha/beta fold
Glu72Glu (gag/gaA)	4377948	MAB_4301c	Conserved hypothetical protein
Leu125Leu (ttg/ttA)	4380136	MAB_4303	Alpha galactosidase precursor
Val59Val (gtg/gtA)	4385747	MAB_4308c	Hypothetical protein
Arg845Arg (cgg/cgT)	4387981	MAB_4310c	Putative membrane protein, MmpL family
Leu198Leu (ctg/Ttg)	4389924	MAB_4310c	Putative membrane protein, MmpL family
Pro76Pro (ccc/ccT)	4390716	MAB_4311c	Putative membrane protein, MmpS family
	4391094
Ala18Ala (gcc/gcG)	4391176	MAB_4312	Putative TetR-family transcriptional regulator
Leu295Leu (cta/ctT)	4400216	MAB_4321	Possible putrescine oxidase
Ala32Ala (gcc/gcT)	4400925	MAB_4322	Aldehyde dehydrogenase family protein
Asp80Asp (gac/gaT)	4401069	MAB_4322	Aldehyde dehydrogenase family protein
Ala117Ala (gcg/gcA)	4402520	MAB_4323	Putative amino acid transporter
Ala190Thr (gcc/Acc)	4402737	MAB_4323	Putative amino acid transporter
Gly243Gly (ggc/ggT)	4402898	MAB_4323	Putative amino acid transporter
Cys147Cys (tgc/tgT)	4404343	MAB_4324c	Putative acetyltransferase, GNAT
Ala147Ala (gcc/gcT)	4408312	MAB_4328c	Conserved hypothetical protein
Pro310Ser (cca/Tca)	4408846	MAB_4329c	Conserved hypothetical protein
Met270Ile (atg/atC)	4408964	MAB_4329c	Conserved hypothetical protein
Ala31Glu (gcg/gAg)	4418252	MAB_4338c	Conserved hypothetical protein
Val308Val (gtg/gtA)	4420372	MAB_4340c	Probable fatty-acid-CoA synthetase FadD
Phe343Leu (ttc/Ctc)	4462722	MAB_4377c	Probable fatty-acid-CoA ligase
Val159Met (gtg/Atg)	4463274	MAB_4377c	Probable fatty-acid-CoA ligase
Thr224Thr (acg/acC)	4464029	MAB_4378c	Putative citrate lyase beta subunit
{11621: 'Ile464Phe (atc/Ttc)', 26620: 'Ile464Val (atc/Gtc)'}	4497791	MAB_4418	Succinate-semialdehyde dehydrogenase
Ala564Ala (gcc/gcA)	4525121	MAB_4448	Putative sulfate transporter
Arg571Arg (cgg/cgA)	4525142	MAB_4448	Putative sulfate transporter
_591_ (tga/tAa)	4525201	MAB_4448	Putative sulfate transporter
Gln113Gln (cag/caA)	4525486	MAB_4449c	Putative transcriptional regulator, TetR family
	4525972
Val104Val (gtc/gtT)	4526320	MAB_4450	Integral membrane protein TerC
Asn182Asn (aat/aaC)	4526554	MAB_4450	Integral membrane protein TerC
Ala233Ala (gca/gcG)	4526707	MAB_4450	Integral membrane protein TerC
Arg245Arg (cgc/cgG)	4526743	MAB_4450	Integral membrane protein TerC
Leu295Leu (ctg/ctC)	4526950	MAB_4451c	Conserved hypothetical protein (hydrolase?)
Ala26Ala (gcg/gcA)	4533166	MAB_4457	Putative cytochrome P450
His260His (cat/caC)	4534720	MAB_4458c	Putative secreted hydrolase
	4545081
Ala43Ala (gcg/gcA)	4545562	MAB_4472	Conserved hypothetical protein
Arg174Arg (cgg/cgA)	4545955	MAB_4472	Conserved hypothetical protein
Gln957Arg (cag/cGg)	4548303	MAB_4472	Conserved hypothetical protein
Ser221Ser (agc/agT)	4550065	MAB_4473c	Probable acyltransferase
Arg12Cys (cgc/Tgc)	4557167	MAB_4478c	Putative short-chain dehydrogenase/reductase
	4557274
Pro305Pro (ccg/ccA)	4561033	MAB_4482	Putative phosphotransferase
Leu80Leu (ctg/Ttg)	4561513	MAB_4483	Conserved hypothetical protein
Glu248Glu (gag/gaA)	4562019	MAB_4483	Conserved hypothetical protein
Thr345Ile (acc/aTc)	4562309	MAB_4483	Conserved hypothetical protein
Arg404Arg (agg/agA)	4565154	MAB_4485	Putative transporter
Gly145Gly (ggc/ggT)	4565739	MAB_4486	3-hydroxyisobutyrate dehydrogenase
Ile171Val (atc/Gtc)	4572026	MAB_4494c	Conserved hypothetical protein
{26620: 'Gly251Gly (ggc/ggG)', 11621: 'Gly251Gly (ggc/ggT)'}	4573053	MAB_4496c	Luciferase-like monooxygenase
Thr64Thr (acc/acT)	4573614	MAB_4496c	Luciferase-like monooxygenase
Thr67Ala (acc/Gcc)	4577546	MAB_4500	Putative transmembrane efflux protein
	4579254
Asp350Asp (gac/gaT)	4580153	MAB_4502c	Phosphoenolpyruvate carboxykinase [GTP]
Gly878Gly (ggg/ggC)	4588605	MAB_4508	Putative membrane protein, MmpL
Ala914Val (gcc/gTc)	4588712	MAB_4508	Putative membrane protein, MmpL
Leu193Leu (ttg/ttA)	4611058	MAB_4529	Putative membrane protein, MmpL
Pro804Thr (cct/Act)	4612889	MAB_4529	Putative membrane protein, MmpL
Gly169Gly (ggg/ggA)	4616265	MAB_4534c	Conserved hypothetical protein
Leu367Met (ctg/Atg)	4647657	MAB_4562	Putative lipoprotein LprO
Ile254Ile (atc/atT)	4648171	MAB_4563c	Putative Mce family protein
Asp189Glu (gac/gaG)	4648366	MAB_4563c	Putative Mce family protein
{26620: 'Gly143Gly (ggc/ggA)', 11621: 'Gly143Gly (ggc/ggG)'}	4648504	MAB_4563c	Putative Mce family protein
Thr52Thr (acg/acA)	4648777	MAB_4563c	Putative Mce family protein
Val324Val (gtg/gtA)	4650296	MAB_4565c	Putative Mce family protein
Pro163Pro (ccg/ccT)	4650779	MAB_4565c	Putative Mce family protein
Tyr117Tyr (tat/taC)	4650917	MAB_4565c	Putative Mce family protein
His95Tyr (cat/Tat)	4657917	MAB_4571	Possible GntR transcriptional regulatory protein
His282Tyr (cat/Tat)	4658885	MAB_4573c	Probable epoxide hydrolase EphC
Pro166Ser (ccg/Tcg)	4659233	MAB_4573c	Probable epoxide hydrolase EphC
Ile225Ile (atc/atT)	4667878	MAB_4582c	Conserved hypothetical protein
Pro167Arg (cct/cGt)	4705949	MAB_4620c	Hypothetical protein
Ala28Val (gcg/gTg)	4706366	MAB_4620c	Hypothetical protein
Ala145Ala (gct/gcC)	4706789	MAB_4621c	Putative acetyltransferase
Glu128Glu (gag/gaA)	4706840	MAB_4621c	Putative acetyltransferase
Phe186Phe (ttc/ttT)	4707615	MAB_4622c	Conserved hypothetical protein
Asp1790Glu (gac/gaG)	4769541	MAB_4690c	Probable non-ribosomal peptide synthetase PstA
Gly1766Gly (ggc/ggT)	4769613	MAB_4690c	Probable non-ribosomal peptide synthetase PstA
Arg752Arg (agg/agA)	4772655	MAB_4690c	Probable non-ribosomal peptide synthetase PstA
Ile6780Ile (atc/atT)	4778900	MAB_4691c	Probable non-ribosomal peptide synthetase PstA
Ala6181Val (gcg/gTg)	4780698	MAB_4691c	Probable non-ribosomal peptide synthetase PstA
Glu5474Val (gag/gTg)	4782819	MAB_4691c	Probable non-ribosomal peptide synthetase PstA
Leu5203Leu (ttg/Ctg)	4783633	MAB_4691c	Probable non-ribosomal peptide synthetase PstA
Asn4987Asn (aat/aaC)	4784279	MAB_4691c	Probable non-ribosomal peptide synthetase PstA
Ala4622Ala (gcc/gcT)	4785374	MAB_4691c	Probable non-ribosomal peptide synthetase PstA
Val4610Val (gtc/gtT)	4785410	MAB_4691c	Probable non-ribosomal peptide synthetase PstA
Arg3760Arg (cgg/cgA)	4787960	MAB_4691c	Probable non-ribosomal peptide synthetase PstA
Ala2774Val (gcg/gTg)	4790919	MAB_4691c	Probable non-ribosomal peptide synthetase PstA
Pro1240Pro (ccg/ccA)	4795520	MAB_4691c	Probable non-ribosomal peptide synthetase PstA
Tyr106Tyr (tac/taT)	4810683	MAB_4702c	Conserved hypothetical protein
Ala457Ala (gcc/gcT)	4812534	MAB_4703c	Probable membrane protein, MmpL
Ser377Ser (tcc/tcT)	4817884	MAB_4706c	Conserved hypothetical protein
Pro150Leu (ccc/cTc)	4820419	MAB_4708c	Putative glyoxalase/bleomycin resistance protein
Val80Val (gtg/gtA)	4820628	MAB_4708c	Putative glyoxalase/bleomycin resistance protein
Glu402Glu (gag/gaA)	4826462	MAB_4714c	Probable fatty-acid-coa ligase FadD
Ala35Pro (gcg/Ccg)	4828595	MAB_4715c	Conserved hypothetical protein
Gly321Gly (gga/ggG)	4831806	MAB_4717c	Putative Na(+)/H(+) antiporter
Arg18Arg (cgt/cgC)	4832867	MAB_4718	Putative potassium uptake protein
Thr71Thr (aca/acC)	4862937	MAB_4751	Conserved hypothetical protein (patatin-like)
Arg359Arg (cga/cgT)	5003933	MAB_4895c	Replicative DNA helicase [Contains: Endonuclease PI-MtuHIP (Mtu DnaB intein)]
Val275Val (gtg/gtA)	5008094	MAB_4900c	Conserved hypothetical protein
Ser271Ser (tcc/tcT)	5010492	MAB_4901c	Penicillin-binding protein
{58020: 'Pro127Pro (ccc/ccG)', 11621: 'Pro127Pro (ccc/ccT)'}	5010924	MAB_4901c	Penicillin-binding protein
Thr54Ala (acc/Gcc)	5012035	MAB_4903	Hypothetical protein
Ser244Thr (tcg/Acg)	5024059	MAB_4916c	Putative dihydrolipoamide acyltransferase component
Thr45Ser (acc/aGc)	5036954	MAB_4927	Conserved hypothetical protein
{62518: 'Val182Ala (gtc/gCc)', 11621: 'Val182Gly (gtc/gGc)'}	5041081	MAB_4931	Possible conserved polyketide synthase associated protein
Gly8Ser (ggt/Agt)	5052170	MAB_4939	Conserved hypothetical protein

## Sheet: Hárok1
Supplementary Table 2. The list of mutations identified in Cluster 1 isolates (48620, 6821, 13322, 11621) that are not present in other M. abscessus subsp. massiliense (Mmas) isolates (samples 26620, 8120, and 58020) when compared to the reference genome Mycobacterium abscessus ATCC 19977. Note 13 mutations present in MAB_3317c non- ribosomal peptide synthetase.
